# Supplementary material for: 4-Chloro-N-(2,3-dimethyl­phen­yl)benzene­sulfonamide
Source: Acta Crystallogr Sect E Struct Rep Online. 2011 May 7;67(Pt 6):o1328. doi: 10.1107/S1600536811016321 (PMC3120438; doi:10.1107/S1600536811016321)
Supplement: Supplementary file 2 [file e-67-o1328-Isup2.hkl]

# 
# h,k,l, Fc-squared, Fo-squared, sigma(Fo-squared) and status flag 
# 
data_I
_shelx_title ' S43 P21/N' 
_shelx_refln_list_code          4 
_shelx_F_calc_maximum      158.53 
_exptl_crystal_F_000       616.00 
_reflns_d_resolution_high  0.8202 
 
loop_ 
 _symmetry_equiv_pos_as_xyz 
 'x, y, z' 
 '-x+1/2, y+1/2, -z+1/2' 
 '-x, -y, -z' 
 'x-1/2, -y-1/2, z-1/2' 
 
_cell_length_a     4.9926 
_cell_length_b    22.2960 
_cell_length_c    12.7930 
_cell_angle_alpha  90.000 
_cell_angle_beta   90.110 
_cell_angle_gamma  90.000 
 
_shelx_F_squared_multiplier     1.000 
 
loop_ 
 _refln_index_h 
 _refln_index_k 
 _refln_index_l 
 _refln_F_squared_calc 
 _refln_F_squared_meas 
 _refln_F_squared_sigma 
 _refln_observed_status 
   2   0   0       56.00       45.50      2.46 o 
   4   0   0      172.78      186.51     11.78 o 
   6   0   0       11.19       61.34     11.46 o 
   1   1   0     3710.81     3651.09      8.53 o 
   2   1   0      191.20      163.99      2.91 o 
   3   1   0      142.41      129.10      3.37 o 
   4   1   0      532.47      515.22     10.90 o 
   5   1   0        5.38        0.78      5.48 o 
   6   1   0        2.77       13.19      6.11 o 
   1   2   0     8683.79     8566.16     11.22 o 
   2   2   0     3884.97     3919.29     11.82 o 
   3   2   0      187.01      206.59      4.34 o 
   4   2   0       49.99       36.79      5.17 o 
   5   2   0       10.93       23.41      6.31 o 
   6   2   0       48.31       40.11      6.83 o 
   1   3   0     1905.99     1752.28      8.12 o 
   2   3   0        4.95        7.30      2.65 o 
   3   3   0       11.54       18.36      3.21 o 
   4   3   0      646.53      655.35     18.91 o 
   5   3   0      151.15      170.37     16.40 o 
   6   3   0        2.02       -8.96      8.96 o 
   0   4   0     1401.09     1353.01      6.78 o 
   1   4   0     3539.35     3740.37     21.62 o 
   2   4   0     1336.71     1386.74      8.68 o 
   3   4   0      353.52      314.28      5.22 o 
   4   4   0        6.88        7.52      5.14 o 
   5   4   0        8.97       -2.08      6.09 o 
   6   4   0       13.28       -9.27      9.27 o 
   1   5   0     2795.90     2986.09      9.87 o 
   2   5   0     5906.69     6136.69     18.26 o 
   3   5   0      912.69      952.11      8.07 o 
   4   5   0        0.00       -0.81      4.97 o 
   5   5   0      163.05      143.77     11.14 o 
   0   6   0      323.14      333.20     11.23 o 
   1   6   0     7583.79     7328.78     28.23 o 
   2   6   0       16.96       23.60      4.33 o 
   3   6   0      883.92      916.93      9.32 o 
   4   6   0       54.65       51.20      7.52 o 
   5   6   0       37.61       27.86     10.57 o 
   1   7   0     1766.01     1745.75      8.19 o 
   2   7   0       74.86       55.08      2.44 o 
   3   7   0        4.49        4.11      4.05 o 
   4   7   0       67.18       55.23      7.16 o 
   5   7   0       70.10       78.75     10.87 o 
   0   8   0     3554.25     3696.32     36.13 o 
   1   8   0     2772.49     2915.32     13.23 o 
   2   8   0      346.84      432.18     10.15 o 
   3   8   0     1080.05     1125.10     11.03 o 
   4   8   0       24.20       10.98      6.27 o 
   5   8   0       33.73       24.87     10.73 o 
   1   9   0      129.33       97.58      2.93 o 
   2   9   0     2086.25     2108.96      9.45 o 
   3   9   0      537.87      549.83      8.21 o 
   4   9   0      167.03      164.60     10.05 o 
   5   9   0       31.13       38.60     10.93 o 
   0  10   0       72.96       57.31      7.23 o 
   1  10   0     1667.31     1603.04     13.11 o 
   2  10   0      476.13      461.85      5.20 o 
   3  10   0      137.60      117.56      5.54 o 
   4  10   0      204.20      190.61      9.67 o 
   5  10   0       26.63       25.80      8.82 o 
   1  11   0      728.56      822.14      9.97 o 
   2  11   0        6.98        8.14      2.38 o 
   3  11   0       31.32       42.93      4.67 o 
   4  11   0      391.59      417.55     14.42 o 
   5  11   0        3.33       33.69      9.98 o 
   0  12   0      388.90      358.72      7.33 o 
   1  12   0      139.17      152.43      3.62 o 
   2  12   0      198.89      201.59      4.22 o 
   3  12   0       50.33       60.90      8.76 o 
   4  12   0       38.02       52.26      7.55 o 
   5  12   0        6.35       38.39     10.04 o 
   1  13   0      400.47      365.29      4.88 o 
   2  13   0      193.11      203.03      6.64 o 
   3  13   0      466.33      462.49      9.00 o 
   4  13   0       73.96       68.95      7.16 o 
   5  13   0        1.54       18.30      9.90 o 
   0  14   0     8698.57     8668.96    174.04 o 
   1  14   0      481.06      491.90      7.22 o 
   2  14   0        0.40        2.38      3.14 o 
   3  14   0        0.06       -1.67      4.42 o 
   4  14   0       86.78      103.25      6.80 o 
   5  14   0        0.80        9.48      8.03 o 
   1  15   0      312.44      334.29      6.69 o 
   2  15   0      674.38      635.77      8.07 o 
   3  15   0       76.19       60.83      5.14 o 
   4  15   0       17.91        3.20      6.34 o 
   5  15   0        0.04       -9.99      9.99 o 
   0  16   0        2.00        7.29      5.38 o 
   1  16   0      917.40      955.45     10.20 o 
   2  16   0      628.57      606.63      8.33 o 
   3  16   0       98.22       93.24      5.36 o 
   4  16   0       13.60        5.69      6.35 o 
   1  17   0      530.98      492.51      8.22 o 
   2  17   0       77.37       87.15      4.98 o 
   3  17   0        1.79       -5.59     13.96 o 
   4  17   0        8.13        4.58      6.56 o 
   0  18   0       14.60       14.14      5.78 o 
   1  18   0      103.70      102.86      5.57 o 
   2  18   0      282.83      260.95      6.58 o 
   3  18   0      171.31      161.74     13.58 o 
   4  18   0        3.14       -2.03      9.36 o 
   1  19   0       29.93       27.51      5.25 o 
   2  19   0       66.10       65.56      6.86 o 
   3  19   0        0.17       -4.89      9.58 o 
   4  19   0        3.02       10.20      9.80 o 
   0  20   0       99.61      110.27     10.84 o 
   1  20   0        3.20       11.75      5.48 o 
   2  20   0       54.56       43.01     10.47 o 
   3  20   0       63.03       74.73     12.84 o 
   4  20   0       30.24       -0.28     11.97 o 
   1  21   0      206.76      220.01      8.64 o 
   2  21   0        6.84        4.32      6.05 o 
   3  21   0       20.52        9.49     11.20 o 
   0  22   0        4.51       10.51      9.09 o 
   1  22   0        5.42       12.69      5.58 o 
   2  22   0        2.44        3.59      7.22 o 
   3  22   0       28.81       40.05     11.95 o 
   1  23   0       12.24       13.49      8.63 o 
   2  23   0       93.90      118.10     12.54 o 
   3  23   0        4.27       17.42     12.27 o 
   0  24   0       72.82      101.46     12.47 o 
   1  24   0        0.92       11.62      9.69 o 
   2  24   0       44.42       39.01     14.82 o 
   1  25   0       15.68       15.83     10.09 o 
   2  25   0       28.07       15.56     11.03 o 
   0  26   0        0.68       13.45     11.43 o 
   1  26   0        0.01       -0.25     10.00 o 
  -5   0   1       30.13       41.75      9.49 o 
  -3   0   1      354.21      312.21      5.75 o 
  -1   0   1     6641.38     6313.07     13.93 o 
   1   0   1      862.23      807.23      6.03 o 
   3   0   1     2378.99     2629.40     28.13 o 
   5   0   1      280.71      283.51     13.69 o 
  -6   1   1        3.63       30.22      9.99 o 
  -5   1   1       42.26       44.33     10.66 o 
  -4   1   1       10.27       13.59      6.21 o 
  -3   1   1      713.53      760.08     13.89 o 
  -2   1   1      297.72      332.67      3.53 o 
  -1   1   1    18655.84    17389.09     64.34 o 
   1   1   1     3040.83     3087.65     19.25 o 
   2   1   1     1125.31     1041.80      5.98 o 
   3   1   1      314.40      317.77      8.31 o 
   4   1   1        8.28        5.97      4.11 o 
   5   1   1       19.41       21.03      8.56 o 
   6   1   1       60.19       88.87     41.33 o 
  -6   2   1        3.37       -6.49     29.17 o 
  -5   2   1       60.60       61.59      7.31 o 
  -4   2   1      213.48      209.56      8.49 o 
  -3   2   1       63.63       73.56      4.49 o 
  -2   2   1      901.20      853.83      8.02 o 
  -1   2   1     5511.29     5576.97     12.18 o 
   1   2   1     2282.86     2304.11      9.87 o 
   2   2   1      261.20      301.80      3.57 o 
   3   2   1     1738.79     1781.05     12.85 o 
   4   2   1      271.83      253.16      6.52 o 
   5   2   1        7.96        2.52      5.10 o 
   6   2   1       20.05       80.12      9.52 o 
  -6   3   1       40.38       44.62      7.15 o 
  -5   3   1        5.41        7.23      6.56 o 
  -4   3   1      261.99      215.20      8.24 o 
  -3   3   1     1639.09     1720.90     11.38 o 
  -2   3   1     4328.37     4496.05     10.21 o 
  -1   3   1      353.87      457.76      3.80 o 
   0   3   1     3687.72     3749.48     14.20 o 
   1   3   1      405.50      390.08      3.51 o 
   2   3   1      490.44      498.20      4.38 o 
   3   3   1     1065.91     1018.26     11.80 o 
   4   3   1      246.72      254.22      8.25 o 
   5   3   1       21.49       14.03      5.11 o 
   6   3   1       38.96       54.22     11.85 o 
  -6   4   1        0.97        6.99     28.61 o 
  -5   4   1        0.09       11.17      9.26 o 
  -4   4   1       32.22       40.40      6.54 o 
  -3   4   1       15.17       18.38      3.44 o 
  -2   4   1       30.79       34.62      2.97 o 
  -1   4   1     1828.27     1811.93      9.07 o 
   0   4   1      629.11      579.92      7.53 o 
   1   4   1    25131.93    23609.26    107.19 o 
   2   4   1      514.43      573.51      6.71 o 
   3   4   1      276.08      275.20      4.54 o 
   4   4   1      676.42      645.52      9.99 o 
   5   4   1        1.31        6.88      8.97 o 
   6   4   1      122.98      112.68     11.41 o 
  -5   5   1        3.89       -2.85      6.69 o 
  -4   5   1      362.98      333.06      9.44 o 
  -3   5   1       83.09       95.62      4.02 o 
  -2   5   1     2851.04     2940.78     13.74 o 
  -1   5   1      183.51      204.07      4.58 o 
   0   5   1     2532.65     2688.74     15.43 o 
   1   5   1     3003.50     2882.58     11.61 o 
   2   5   1     1415.83     1237.80      7.30 o 
   3   5   1        0.16       -1.10      3.24 o 
   4   5   1       57.55       48.11      7.23 o 
   5   5   1      122.65      117.38      8.76 o 
  -5   6   1       31.86       18.07      6.83 o 
  -4   6   1      114.80      115.23      7.14 o 
  -3   6   1       64.76       62.45      3.86 o 
  -2   6   1        9.24       21.72      3.55 o 
  -1   6   1      149.74      168.61      4.25 o 
   0   6   1        2.88        4.41      5.18 o 
   1   6   1      478.64      544.77      5.75 o 
   2   6   1      987.19     1033.94      8.26 o 
   3   6   1       22.08       16.16      3.91 o 
   4   6   1      822.49      787.09     13.83 o 
   5   6   1        6.71       18.50     12.38 o 
  -5   7   1        3.20       -8.20      9.10 o 
  -4   7   1      468.98      479.38     15.89 o 
  -3   7   1        6.03       11.66      4.35 o 
  -2   7   1     1420.19     1566.45     19.12 o 
  -1   7   1      145.76      177.19      4.63 o 
   0   7   1     7781.58     7793.63     50.70 o 
   1   7   1       26.91       36.92      1.80 o 
   2   7   1      323.54      333.67      4.11 o 
   3   7   1        3.29        1.26      4.00 o 
   4   7   1        3.03        1.91      6.66 o 
   5   7   1        0.00       14.52     12.05 o 
  -5   8   1       12.17       29.87     11.23 o 
  -4   8   1       43.37       51.12     10.29 o 
  -3   8   1      585.33      629.40     10.45 o 
  -2   8   1     1822.19     1617.94     12.10 o 
  -1   8   1     1136.30     1264.86      9.50 o 
   0   8   1      492.50      541.59      7.80 o 
   1   8   1      225.23      212.50      2.62 o 
   2   8   1      362.22      336.07      3.41 o 
   3   8   1      124.61      122.43      5.15 o 
   4   8   1      345.19      365.86     10.38 o 
   5   8   1        3.65       -0.55     10.54 o 
  -5   9   1       25.96       62.47     12.32 o 
  -4   9   1       66.20       83.83     10.57 o 
  -3   9   1      620.34      650.47      9.05 o 
  -2   9   1      292.01      327.27      5.72 o 
  -1   9   1      358.46      304.45      7.93 o 
   0   9   1       71.74       60.86      2.08 o 
   1   9   1     1303.83     1254.39      7.12 o 
   2   9   1      425.63      412.44      4.04 o 
   3   9   1       15.26       17.59      4.37 o 
   4   9   1        1.27        4.11      6.77 o 
   5   9   1       43.74       35.29      9.03 o 
  -5  10   1        1.47       15.08     10.17 o 
  -4  10   1      211.86      207.73     12.83 o 
  -3  10   1      541.98      509.83      8.11 o 
  -2  10   1      121.15      143.44      4.56 o 
  -1  10   1       81.01      106.38      4.27 o 
   0  10   1       43.07       26.98      2.37 o 
   1  10   1     2189.92     2096.29     17.37 o 
   2  10   1      335.58      325.56      3.86 o 
   3  10   1      292.23      294.25      6.71 o 
   4  10   1       65.49       89.66      7.90 o 
   5  10   1        6.87       13.01     16.23 o 
  -5  11   1        0.09       12.37      9.31 o 
  -4  11   1        9.35        9.73      6.31 o 
  -3  11   1      891.35      800.40      9.84 o 
  -2  11   1      219.59      214.54      6.69 o 
  -1  11   1       63.76       69.19      3.92 o 
   0  11   1      159.96      122.00      5.29 o 
   1  11   1       49.57       72.35      2.79 o 
   2  11   1      239.77      246.53      5.58 o 
   3  11   1     1069.55     1079.66     11.10 o 
   4  11   1        2.05       -2.82      6.45 o 
   5  11   1        8.28        8.11     11.20 o 
  -5  12   1       28.14       19.63      8.74 o 
  -4  12   1        6.25        8.24      6.19 o 
  -3  12   1      349.44      314.80      7.05 o 
  -2  12   1        0.10       -0.93      2.87 o 
  -1  12   1       11.63       10.88      2.72 o 
   0  12   1       38.19       39.68      2.30 o 
   1  12   1      876.01      930.32      7.80 o 
   2  12   1        2.77        2.38      2.86 o 
   3  12   1      472.94      436.85      7.93 o 
   4  12   1        7.78        1.37      6.04 o 
   5  12   1       29.48       36.08     15.24 o 
  -5  13   1        3.88       -8.58      8.58 o 
  -4  13   1       34.44       44.08      9.43 o 
  -3  13   1       93.43       88.81      5.49 o 
  -2  13   1        5.70        0.78      2.96 o 
  -1  13   1     1255.15     1363.94     14.33 o 
   0  13   1      197.73      211.64      5.54 o 
   1  13   1        0.84        3.57      2.57 o 
   2  13   1      387.92      387.52      5.43 o 
   3  13   1      391.24      379.89      8.08 o 
   4  13   1       66.86       71.91      5.87 o 
   5  13   1       65.75      107.70     19.73 o 
  -5  14   1       32.97       21.55     10.35 o 
  -4  14   1      126.31      106.59     19.14 o 
  -3  14   1      239.11      241.81     10.48 o 
  -2  14   1       36.73       38.78      3.43 o 
  -1  14   1     1500.66     1425.90     12.74 o 
   0  14   1      413.04      403.09      7.65 o 
   1  14   1      244.25      237.04      4.04 o 
   2  14   1       82.82       72.40      3.65 o 
   3  14   1      340.09      300.32      7.18 o 
   4  14   1        8.60       15.54      5.34 o 
   5  14   1       87.63      127.44      9.54 o 
  -5  15   1       34.42        2.23     10.54 o 
  -4  15   1       31.43       52.13      7.06 o 
  -3  15   1       41.98       47.73      5.03 o 
  -2  15   1        1.03        0.83      4.12 o 
  -1  15   1      622.12      600.92      8.35 o 
   0  15   1      102.85       92.05      6.19 o 
   1  15   1        1.20       10.09      3.90 o 
   2  15   1        4.82        6.32      3.26 o 
   3  15   1       17.09       17.69      4.94 o 
   4  15   1        0.32       21.18      8.69 o 
   5  15   1       96.72      121.99     15.02 o 
  -4  16   1        4.01        8.14      6.89 o 
  -3  16   1       16.33       12.11      5.66 o 
  -2  16   1     1085.71     1050.72     11.05 o 
  -1  16   1      345.16      320.83     10.89 o 
   0  16   1        7.31        7.01      4.64 o 
   1  16   1      638.18      617.91      7.47 o 
   2  16   1      227.28      238.61      6.32 o 
   3  16   1       25.90       25.91     10.36 o 
   4  16   1       40.74       48.14     19.34 o 
  -4  17   1      319.28      347.06     18.59 o 
  -3  17   1        0.23        6.09      6.25 o 
  -2  17   1       29.42       36.24      5.71 o 
  -1  17   1       10.73       10.57      4.64 o 
   0  17   1      435.72      432.12      7.93 o 
   1  17   1      205.82      220.22      7.01 o 
   2  17   1       67.33       65.05      8.63 o 
   3  17   1       47.23       68.20     10.87 o 
   4  17   1        1.12        1.57     12.06 o 
  -4  18   1       65.54       94.95     12.95 o 
  -3  18   1       75.80       55.29      6.69 o 
  -2  18   1        5.57        1.54      4.44 o 
  -1  18   1      101.88      106.53      6.03 o 
   0  18   1      314.62      299.11      7.31 o 
   1  18   1      926.64      930.66     19.71 o 
   2  18   1       66.23       84.77      7.09 o 
   3  18   1        1.66       -0.96     10.51 o 
   4  18   1       62.39       83.60     11.55 o 
  -4  19   1       41.90       70.34     22.91 o 
  -3  19   1        0.05        5.00      6.38 o 
  -2  19   1      128.77      112.70      5.61 o 
  -1  19   1       84.36       78.84      5.70 o 
   0  19   1      181.06      191.36      6.98 o 
   1  19   1        3.82        6.33      7.58 o 
   2  19   1      116.04      125.70      7.44 o 
   3  19   1       40.26       46.71     11.65 o 
   4  19   1        5.02       15.81     11.80 o 
  -4  20   1       26.51       34.19     10.85 o 
  -3  20   1       21.69       19.76     11.76 o 
  -2  20   1        1.03        4.70      6.43 o 
  -1  20   1      113.31      103.86      6.26 o 
   0  20   1      124.32      138.48      6.89 o 
   1  20   1       57.50       75.47      7.55 o 
   2  20   1      155.25      168.18      8.16 o 
   3  20   1        0.07       -0.16     11.11 o 
   4  20   1       41.75       66.66     14.03 o 
  -3  21   1        0.28       -2.72     11.67 o 
  -2  21   1        2.91        9.17      7.05 o 
  -1  21   1       37.10       25.54      5.41 o 
   0  21   1      306.80      302.56     14.62 o 
   1  21   1       13.81       19.02      6.75 o 
   2  21   1        4.19        3.58     10.81 o 
   3  21   1       16.11        5.17     10.31 o 
  -3  22   1       14.76       17.77     10.32 o 
  -2  22   1      285.54      271.46      9.80 o 
  -1  22   1        3.51       -5.67      5.67 o 
   0  22   1       43.67       43.85      5.82 o 
   1  22   1        5.26        3.27      6.47 o 
   2  22   1       20.90       25.06     11.94 o 
   3  22   1        0.05      -12.72     12.72 o 
  -3  23   1       22.96       22.85     12.84 o 
  -2  23   1        5.39        0.32     14.42 o 
  -1  23   1      144.50      140.26      7.14 o 
   0  23   1       12.31       11.24      6.85 o 
   1  23   1       28.62       33.94     10.65 o 
   2  23   1       35.14       61.01     13.54 o 
   3  23   1        3.63       -8.38     11.17 o 
  -2  24   1        0.70        2.68      9.45 o 
  -1  24   1        0.16        5.54      7.85 o 
   0  24   1        0.36       -1.44      9.09 o 
   1  24   1       60.86       61.53     11.83 o 
   2  24   1       37.62       82.58     14.29 o 
  -2  25   1        0.02       20.04      8.57 o 
  -1  25   1       67.54       76.33     12.29 o 
   0  25   1        4.77        3.02      9.98 o 
   1  25   1        4.81        9.88      9.94 o 
   2  25   1       23.31       23.70     12.73 o 
  -1  26   1       12.61        2.25     11.27 o 
   0  26   1       81.38       72.91      9.21 o 
   1  26   1       50.22       67.51     12.24 o 
   0  27   1        3.86        6.76      9.02 o 
  -6   0   2       18.21        1.69      8.65 o 
  -4   0   2      170.46      142.92     10.68 o 
  -2   0   2     2335.88     2599.48     13.06 o 
   0   0   2     6708.04     6507.14     18.60 o 
   2   0   2      591.87      604.33      4.92 o 
   4   0   2      197.50      195.29      8.21 o 
   6   0   2       82.34      105.89     10.98 o 
  -6   1   2       20.28       17.41      6.92 o 
  -5   1   2       10.96       13.41      8.14 o 
  -4   1   2        7.41       -1.11      6.32 o 
  -3   1   2      203.15      218.09      3.83 o 
  -2   1   2      236.75      236.90      3.62 o 
  -1   1   2      545.09      529.48      3.80 o 
   0   1   2     4449.61     4471.53     11.21 o 
   1   1   2       49.43       56.61      2.53 o 
   2   1   2      192.71      223.53      3.08 o 
   3   1   2      121.24      118.80      4.29 o 
   4   1   2      663.67      641.68      8.45 o 
   5   1   2        0.39        9.35      5.20 o 
   6   1   2      228.10      240.37     14.21 o 
  -6   2   2       37.05       58.68      8.16 o 
  -5   2   2       34.64       24.43      6.79 o 
  -4   2   2      206.97      196.79      8.22 o 
  -3   2   2     1588.29     1706.82     13.38 o 
  -2   2   2        7.57        5.85      2.18 o 
  -1   2   2      500.26      525.07      3.78 o 
   0   2   2     2401.29     2352.24     12.20 o 
   1   2   2      369.61      345.61      3.80 o 
   2   2   2      243.22      242.09      6.24 o 
   3   2   2       24.83       32.65      3.67 o 
   4   2   2        9.95        5.11      4.15 o 
   5   2   2      537.99      581.86     10.91 o 
   6   2   2        0.01       -8.69      8.69 o 
  -6   3   2        8.22       43.01     10.01 o 
  -5   3   2        1.06       -8.07     11.47 o 
  -4   3   2       57.59       65.95      6.87 o 
  -3   3   2        9.55        3.65      3.59 o 
  -2   3   2       92.86       89.01      2.73 o 
  -1   3   2     1980.38     2115.82      7.97 o 
   0   3   2    15384.93    14910.61     32.22 o 
   1   3   2    11962.17    11399.15     29.90 o 
   2   3   2      417.56      443.40      4.64 o 
   3   3   2      263.07      230.07      4.68 o 
   4   3   2       96.07       91.84      5.84 o 
   5   3   2       81.58       73.09      8.86 o 
  -5   4   2      114.92      102.25      7.96 o 
  -4   4   2      187.53      200.04      8.42 o 
  -3   4   2      271.88      278.16      5.91 o 
  -2   4   2       64.46       76.32      2.74 o 
  -1   4   2    11598.27    11044.04     23.01 o 
   0   4   2     4163.07     4316.80     19.06 o 
   1   4   2       15.14       51.26      2.81 o 
   2   4   2      698.10      658.78      7.73 o 
   3   4   2      478.04      444.26      8.26 o 
   4   4   2      391.08      428.79     12.01 o 
   5   4   2       46.93       37.19      7.85 o 
  -5   5   2      179.26      165.99      9.31 o 
  -4   5   2      108.63      106.09      7.24 o 
  -3   5   2       85.83       98.54      4.54 o 
  -2   5   2        3.48        3.11      3.27 o 
  -1   5   2       36.03       52.20      3.28 o 
   0   5   2      654.40      681.29      9.10 o 
   1   5   2    15208.02    14842.18     19.27 o 
   2   5   2      848.18      881.57      8.54 o 
   3   5   2      450.97      458.55      5.96 o 
   4   5   2       34.93       34.00      5.27 o 
   5   5   2        1.73       -0.54      6.45 o 
  -5   6   2      270.82      275.82     10.33 o 
  -4   6   2       10.69       19.62      5.91 o 
  -3   6   2      557.20      591.52      7.79 o 
  -2   6   2      586.95      596.44      6.64 o 
  -1   6   2      237.55      223.89      7.54 o 
   0   6   2      151.47      163.67      6.79 o 
   1   6   2     2400.42     2475.54     13.61 o 
   2   6   2       37.27       50.84      2.14 o 
   3   6   2       61.06       67.53      3.87 o 
   4   6   2      425.47      405.03     26.94 o 
   5   6   2      236.12      245.96     18.94 o 
  -5   7   2       66.13       87.11      9.26 o 
  -4   7   2       43.52       44.68     11.34 o 
  -3   7   2      257.73      248.61      6.00 o 
  -2   7   2      501.85      631.59      8.76 o 
  -1   7   2     1621.51     1722.33     17.36 o 
   0   7   2     1640.30     1780.19     15.52 o 
   1   7   2     1489.94     1454.77      9.97 o 
   2   7   2      292.00      331.14      4.47 o 
   3   7   2     3351.02     3314.40     23.98 o 
   4   7   2       35.56       37.87      6.81 o 
   5   7   2        1.23        4.47     15.19 o 
  -5   8   2       50.72       60.81     11.18 o 
  -4   8   2      468.45      452.82     16.03 o 
  -3   8   2       68.26       57.90      5.73 o 
  -2   8   2     2390.43     2322.61     18.86 o 
  -1   8   2      174.24      212.23      8.66 o 
   0   8   2      353.45      384.68      8.63 o 
   1   8   2     1508.13     1594.40     14.95 o 
   2   8   2     1232.83     1193.33      6.90 o 
   3   8   2      306.91      340.25      6.71 o 
   4   8   2      614.86      638.72     12.76 o 
   5   8   2      183.27      173.85      9.58 o 
  -5   9   2       19.87       23.86      9.81 o 
  -4   9   2       42.21       23.67      6.08 o 
  -3   9   2      977.01      946.77     15.00 o 
  -2   9   2      184.36      256.72     11.47 o 
  -1   9   2      256.31      256.49      9.28 o 
   0   9   2        1.60        2.07      5.69 o 
   1   9   2     2551.71     2687.31     17.38 o 
   2   9   2      291.83      290.94      4.28 o 
   3   9   2      131.23      114.79      5.30 o 
   4   9   2      437.45      424.76     11.04 o 
   5   9   2        2.03       -1.25      5.94 o 
  -5  10   2        3.87       -8.09     10.55 o 
  -4  10   2      256.66      242.79      9.73 o 
  -3  10   2        4.96        8.96      5.59 o 
  -2  10   2      426.85      410.91      8.00 o 
  -1  10   2      645.35      652.93     13.26 o 
   0  10   2     1629.16     1685.99     36.65 o 
   1  10   2        4.14        1.50      2.00 o 
   2  10   2      190.84      170.81      3.81 o 
   3  10   2     1129.66     1126.94     11.14 o 
   4  10   2      310.55      292.90      9.74 o 
   5  10   2       22.49       -1.46     12.94 o 
  -5  11   2       40.78        6.12     11.22 o 
  -4  11   2       15.82        6.02      6.51 o 
  -3  11   2       11.26       17.31      5.73 o 
  -2  11   2       92.34       97.34      5.54 o 
  -1  11   2        0.43        2.13      6.94 o 
   0  11   2     3189.79     3156.83     24.96 o 
   1  11   2     1094.66     1164.07      7.39 o 
   2  11   2      232.83      242.23      6.23 o 
   3  11   2       16.05       20.74      4.83 o 
   4  11   2       82.70      103.06     13.30 o 
   5  11   2        1.92       -9.95      9.95 o 
  -5  12   2       32.02       21.09     10.70 o 
  -4  12   2      310.47      300.61     15.12 o 
  -3  12   2        0.47        6.19      5.80 o 
  -2  12   2      241.61      259.21      7.22 o 
  -1  12   2      278.03      281.24     10.88 o 
   0  12   2      450.72      448.04      5.10 o 
   1  12   2       40.58       41.74      3.01 o 
   2  12   2      690.46      706.25      7.35 o 
   3  12   2      207.03      200.22      6.54 o 
   4  12   2       17.45       17.49      6.45 o 
   5  12   2      103.07      110.10      9.04 o 
  -5  13   2        0.33        5.63     11.40 o 
  -4  13   2       67.26       38.72      9.47 o 
  -3  13   2      333.51      335.22     14.74 o 
  -2  13   2      583.97      638.58     10.28 o 
  -1  13   2     2199.41     2242.93     25.24 o 
   0  13   2      687.88      659.60      5.68 o 
   1  13   2      758.71      773.06      6.82 o 
   2  13   2       11.96       17.80      3.20 o 
   3  13   2       82.95       90.56      5.47 o 
   4  13   2      106.40      120.67      7.82 o 
  -5  14   2       15.17       37.59     11.69 o 
  -4  14   2        0.41        6.87     11.20 o 
  -3  14   2      628.85      583.52     11.73 o 
  -2  14   2       55.63       68.43      9.82 o 
  -1  14   2       23.94       18.59      9.02 o 
   0  14   2       46.35       65.69      2.82 o 
   1  14   2        0.62        1.22      2.92 o 
   2  14   2      867.41      840.77      8.17 o 
   3  14   2       53.92       56.22      6.77 o 
   4  14   2       49.79       53.15      7.27 o 
   5  14   2        0.14      -11.86     11.86 o 
  -5  15   2       19.87       88.51     11.58 o 
  -4  15   2       72.56       80.70     29.42 o 
  -3  15   2      122.82      102.61      7.03 o 
  -2  15   2      346.22      322.18     13.71 o 
  -1  15   2       68.02       70.04      5.00 o 
   0  15   2        0.28       -2.54      4.43 o 
   1  15   2       11.38        3.74      2.88 o 
   2  15   2      201.70      195.78      7.06 o 
   3  15   2        7.84       15.60      6.49 o 
   4  15   2      156.23      166.50     10.01 o 
   5  15   2        9.36       -9.76      9.76 o 
  -4  16   2       15.35       20.31     18.16 o 
  -3  16   2       95.45       92.32      7.28 o 
  -2  16   2       17.75       23.91      9.70 o 
  -1  16   2        1.78        1.40      4.60 o 
   0  16   2      175.67      176.92      6.07 o 
   1  16   2      105.47       86.41      5.25 o 
   2  16   2      266.90      276.57     11.37 o 
   3  16   2        7.38       16.23      5.96 o 
   4  16   2        0.01       18.19      9.88 o 
  -4  17   2       18.95       24.15      8.96 o 
  -3  17   2       35.21       23.27      6.78 o 
  -2  17   2       10.85        4.98      5.96 o 
  -1  17   2       18.75       30.70      5.12 o 
   0  17   2      394.08      393.76      8.18 o 
   1  17   2      113.69      106.65      5.82 o 
   2  17   2        7.28        6.76      9.17 o 
   3  17   2      152.00      139.91      9.53 o 
   4  17   2        0.06        5.43     17.47 o 
  -4  18   2        3.92        0.88      7.10 o 
  -3  18   2        0.03       -6.59      6.59 o 
  -2  18   2       58.33       81.09      7.22 o 
  -1  18   2      865.67      835.53     10.67 o 
   0  18   2       48.53       54.12      8.96 o 
   1  18   2       46.69       43.58      5.46 o 
   2  18   2       21.21        9.08      9.56 o 
   3  18   2       50.42       60.79     10.95 o 
  -4  19   2       12.06        3.99      7.03 o 
  -3  19   2       10.84        5.50      6.26 o 
  -2  19   2       15.42       20.25      6.60 o 
  -1  19   2        8.45        9.83      5.19 o 
   0  19   2      237.42      223.87      7.29 o 
   1  19   2      454.71      480.67      8.97 o 
   2  19   2       42.57       41.49     10.50 o 
   3  19   2       23.61       20.97     11.13 o 
  -4  20   2        9.70       -3.67      7.91 o 
  -3  20   2       31.55       24.28      7.12 o 
  -2  20   2        1.17       -4.51      6.57 o 
  -1  20   2      355.09      339.43      8.29 o 
   0  20   2       39.94       44.62      7.29 o 
   1  20   2       26.12       23.77      5.58 o 
   2  20   2       17.57       23.34     10.93 o 
   3  20   2       23.56       31.98     12.57 o 
   4  20   2        0.01       -9.71      9.71 o 
  -3  21   2      135.05      124.02      9.21 o 
  -2  21   2        3.22        2.34      6.58 o 
  -1  21   2      238.18      241.91      7.53 o 
   0  21   2      158.32      165.93      7.50 o 
   1  21   2        0.08       -1.48      5.43 o 
   2  21   2        9.77       14.14     11.06 o 
   3  21   2      148.50      158.00     14.51 o 
  -3  22   2        7.17        9.95     10.85 o 
  -2  22   2        4.49        3.60      8.80 o 
  -1  22   2       17.33       25.85      6.36 o 
   0  22   2       51.89       58.26      6.07 o 
   1  22   2       13.36        1.66     11.05 o 
   2  22   2        0.05       15.18     11.54 o 
   3  22   2       46.22       58.68     11.51 o 
  -3  23   2       67.50       66.87     12.36 o 
  -2  23   2       58.11       86.16     17.61 o 
  -1  23   2       36.28       46.51     10.03 o 
   0  23   2       35.00       40.46      6.36 o 
   1  23   2       28.77       16.85      9.74 o 
   2  23   2       42.33       67.33     13.42 o 
   3  23   2        4.85       29.04     13.22 o 
  -2  24   2       57.63       61.61     12.64 o 
  -1  24   2        3.38        7.16      7.69 o 
   0  24   2        1.46        9.88      6.56 o 
   1  24   2       11.12        9.43     11.01 o 
   2  24   2       37.32       59.24     14.34 o 
  -2  25   2       14.96       -2.44      7.52 o 
  -1  25   2        2.62       -6.44      6.44 o 
   0  25   2        7.21       12.57      9.32 o 
   1  25   2       80.69       97.07     14.89 o 
   2  25   2       16.00       15.16     12.03 o 
  -1  26   2        5.81        7.21      7.70 o 
   0  26   2        1.63       10.07      7.40 o 
   1  26   2        9.05       26.32     14.06 o 
  -5   0   3       10.38        0.09      8.80 o 
  -3   0   3      426.99      452.68      7.57 o 
  -1   0   3       10.75        4.25      2.78 o 
   1   0   3      198.34      235.15      5.82 o 
   3   0   3      660.71      599.56      9.66 o 
   5   0   3      191.50      202.17      9.45 o 
  -5   1   3       26.27       25.80      7.09 o 
  -4   1   3      276.23      250.61      9.43 o 
  -3   1   3      376.59      397.12      5.11 o 
  -2   1   3      597.71      601.04      5.21 o 
  -1   1   3        3.34        9.94      2.02 o 
   0   1   3      784.78      845.23      6.54 o 
   1   1   3      332.81      275.66      3.19 o 
   2   1   3      137.44      134.59      3.91 o 
   3   1   3       25.14       15.61      4.24 o 
   4   1   3       82.52       85.96      5.94 o 
   5   1   3      383.70      383.26      9.26 o 
  -5   2   3        3.53        6.71      7.61 o 
  -4   2   3       52.99       49.79      6.83 o 
  -3   2   3      675.36      703.99      6.41 o 
  -2   2   3      222.20      244.89      3.82 o 
  -1   2   3      264.86      276.50      3.87 o 
   0   2   3     3583.73     3510.06     12.42 o 
   1   2   3     2003.68     1931.38      7.21 o 
   2   2   3       52.54       50.89      3.18 o 
   3   2   3      277.55      268.07      5.96 o 
   4   2   3      385.12      406.53      9.01 o 
   5   2   3        5.78        5.39      6.70 o 
  -5   3   3       11.43        7.78      7.34 o 
  -4   3   3        1.70       -1.45      5.96 o 
  -3   3   3      305.93      303.53      4.64 o 
  -2   3   3      715.43      714.80      5.83 o 
  -1   3   3     2912.27     2777.88      9.84 o 
   0   3   3        7.90        3.12      3.66 o 
   1   3   3     1246.15     1232.99      7.05 o 
   2   3   3      167.19      179.67      3.66 o 
   3   3   3        7.25        7.01      4.13 o 
   4   3   3      631.98      589.42      9.63 o 
   5   3   3       65.08       75.42     12.06 o 
  -5   4   3       22.07       24.12      7.24 o 
  -4   4   3      661.00      639.75     14.28 o 
  -3   4   3       66.22       70.26      4.35 o 
  -2   4   3      436.95      391.41      7.94 o 
  -1   4   3      423.50      413.87      5.47 o 
   0   4   3     4054.60     4070.93     20.72 o 
   1   4   3      163.50      158.02      3.24 o 
   2   4   3       56.58       71.33      2.57 o 
   3   4   3      625.28      649.58      6.68 o 
   4   4   3      844.36      811.13     12.15 o 
   5   4   3       72.53       85.85      6.25 o 
  -5   5   3       23.74       26.38     10.13 o 
  -4   5   3       17.02       18.04      8.13 o 
  -3   5   3      201.60      191.82      5.58 o 
  -2   5   3     1286.03     1298.73     23.02 o 
  -1   5   3      861.65      919.17      7.37 o 
   0   5   3     5138.58     4979.24     23.85 o 
   1   5   3     1278.78     1337.00      6.75 o 
   2   5   3     1020.55     1062.61      6.50 o 
   3   5   3       71.47       67.35      3.78 o 
   4   5   3      243.17      227.90     11.47 o 
   5   5   3       52.68       39.73      7.35 o 
  -5   6   3      173.52      209.45      9.91 o 
  -4   6   3      372.88      348.90      9.98 o 
  -3   6   3        0.03       -1.24      4.04 o 
  -2   6   3      573.93      606.85      6.79 o 
  -1   6   3      175.32      167.73      7.83 o 
   0   6   3     1322.23     1377.26     13.92 o 
   1   6   3      998.39     1047.56      6.91 o 
   2   6   3      562.99      511.77     10.57 o 
   3   6   3       72.81       86.17      3.92 o 
   4   6   3      154.84      169.81      7.80 o 
   5   6   3        0.01      -14.46     14.46 o 
  -5   7   3       21.75       -0.41     15.35 o 
  -4   7   3      195.23      195.30      8.51 o 
  -3   7   3       28.06       25.98      4.21 o 
  -2   7   3      467.22      507.79      6.34 o 
  -1   7   3      196.94      216.49      7.95 o 
   0   7   3      674.01      575.55     10.36 o 
   1   7   3        3.61        2.34      1.58 o 
   2   7   3     6378.85     6321.76     11.60 o 
   3   7   3        0.30        4.70      3.85 o 
   4   7   3      595.35      635.64      9.85 o 
   5   7   3        0.12       -5.41     10.07 o 
  -5   8   3        2.56       -3.22     10.06 o 
  -4   8   3       77.56       74.41      5.90 o 
  -3   8   3       17.52       14.06      4.03 o 
  -2   8   3        6.02        7.75      6.23 o 
  -1   8   3      248.08      296.60      9.92 o 
   0   8   3      138.58       95.48      6.83 o 
   1   8   3       88.58       71.36      1.87 o 
   2   8   3      681.11      674.91      7.07 o 
   3   8   3      570.69      619.53      7.03 o 
   4   8   3      249.40      225.77      7.03 o 
   5   8   3       11.55       22.75      6.84 o 
  -4   9   3       57.15       64.79      7.53 o 
  -3   9   3      207.41      215.91     14.71 o 
  -2   9   3       10.94        3.22      4.88 o 
  -1   9   3      316.07      344.22     10.83 o 
   0   9   3     2894.04     2917.89     22.66 o 
   1   9   3     1202.42     1236.21      6.39 o 
   2   9   3     1721.93     1675.70     20.15 o 
   3   9   3      242.69      247.58      7.60 o 
   4   9   3      548.57      540.47     22.10 o 
   5   9   3        0.19       15.60      6.65 o 
  -5  10   3      114.34      104.89     13.58 o 
  -4  10   3      328.36      333.46      9.73 o 
  -3  10   3       88.66       95.80      6.62 o 
  -2  10   3       92.50       70.87      5.12 o 
  -1  10   3      126.38      112.77      8.04 o 
   0  10   3     1187.14     1150.91     15.61 o 
   1  10   3        0.77        7.50      2.12 o 
   2  10   3     1581.20     1516.38     12.83 o 
   3  10   3     1573.61     1546.31     12.76 o 
   4  10   3      198.26      174.49      8.47 o 
   5  10   3       40.71       59.89      7.91 o 
  -5  11   3        2.10       10.50     11.41 o 
  -4  11   3        2.50        7.36      9.42 o 
  -3  11   3      159.84      168.33      8.47 o 
  -2  11   3       96.23      100.51      9.47 o 
  -1  11   3      551.16      490.91     13.20 o 
   0  11   3      923.85     1005.56     15.68 o 
   1  11   3      137.62      139.60      3.09 o 
   2  11   3      453.72      477.39      5.86 o 
   3  11   3       12.68       16.76      4.62 o 
   4  11   3      154.20      145.04      8.04 o 
   5  11   3       49.38       59.64     13.55 o 
  -5  12   3       42.92       89.89     13.07 o 
  -4  12   3        5.40        6.45      8.21 o 
  -3  12   3     1332.17     1224.25     15.27 o 
  -2  12   3        2.10        3.77      8.45 o 
  -1  12   3      107.62      140.04     10.22 o 
   0  12   3       69.59       73.17     10.59 o 
   1  12   3     1670.20     1701.03     22.94 o 
   2  12   3      103.14       87.88      4.72 o 
   3  12   3        4.41        9.41      6.06 o 
   4  12   3        6.16       16.41     10.11 o 
   5  12   3       16.56       22.33     13.79 o 
  -5  13   3       75.00      145.11     14.28 o 
  -4  13   3       47.98       50.84      7.52 o 
  -3  13   3       17.90       14.74      6.48 o 
  -2  13   3      303.53      333.14     13.24 o 
  -1  13   3       22.77       12.87      8.31 o 
   0  13   3       28.92       29.35      7.11 o 
   1  13   3      134.65      129.96      3.89 o 
   2  13   3      140.25      146.28      5.37 o 
   3  13   3        9.13        9.08      6.03 o 
   4  13   3        0.02        1.31     10.43 o 
   5  13   3       93.38      127.79     14.25 o 
  -5  14   3       14.79       61.39     12.80 o 
  -4  14   3      103.50       96.30      8.05 o 
  -3  14   3      138.08      112.67      7.71 o 
  -2  14   3       18.36       16.97      8.86 o 
  -1  14   3      166.00      143.06      9.93 o 
   0  14   3      373.98      333.57      8.82 o 
   1  14   3       11.53       10.97      3.00 o 
   2  14   3      338.75      319.53      6.68 o 
   3  14   3      145.97      164.37      9.64 o 
   4  14   3        2.11        2.77      9.14 o 
   5  14   3       58.87       89.10     13.15 o 
  -4  15   3      279.02      262.69     10.45 o 
  -3  15   3      131.13       96.49      7.34 o 
  -2  15   3        0.09       -7.72     10.02 o 
  -1  15   3        2.64       -7.99      8.54 o 
   0  15   3      110.89      100.05      6.45 o 
   1  15   3      458.68      438.62      7.98 o 
   2  15   3        3.46        3.25      3.99 o 
   3  15   3       11.97        7.17      5.97 o 
   4  15   3       84.38       75.07     11.62 o 
  -4  16   3        1.42       -7.35     12.29 o 
  -3  16   3        1.82        0.01      6.22 o 
  -2  16   3       31.78       32.84     10.62 o 
  -1  16   3        9.74       10.99      9.19 o 
   0  16   3      203.30      168.76      6.86 o 
   1  16   3       14.31       13.34      4.48 o 
   2  16   3      281.62      273.54      6.72 o 
   3  16   3        1.89       -6.09      6.09 o 
   4  16   3       94.83      113.38     19.17 o 
  -4  17   3        0.15       -3.36     11.10 o 
  -3  17   3       20.28       19.05      7.22 o 
  -2  17   3      110.06      114.63     11.33 o 
  -1  17   3      413.47      402.17     14.48 o 
   0  17   3        9.63       13.55      4.90 o 
   1  17   3        9.02        9.91      4.81 o 
   2  17   3       18.25       26.08     10.70 o 
   3  17   3       55.12       31.87      6.88 o 
   4  17   3       98.82      104.70     25.22 o 
  -4  18   3       41.74       29.63      9.48 o 
  -3  18   3        5.64        4.41      6.44 o 
  -2  18   3      246.29      232.81     13.53 o 
  -1  18   3        1.40       -0.53      5.17 o 
   0  18   3      467.18      457.62     11.46 o 
   1  18   3       73.45       57.82      5.51 o 
   2  18   3        3.86       19.76     10.93 o 
   3  18   3       13.39       14.22     10.55 o 
   4  18   3       17.89       33.02     31.54 o 
  -4  19   3       27.76       -0.62     21.08 o 
  -3  19   3        0.00        9.02      6.38 o 
  -2  19   3      326.52      306.35      9.80 o 
  -1  19   3       39.36       50.21      5.99 o 
   0  19   3      163.87      200.77      7.25 o 
   1  19   3        5.54       -4.44      5.32 o 
   2  19   3       90.07      118.43     12.73 o 
   3  19   3       90.86       84.90     11.49 o 
   4  19   3        1.05       18.38     10.47 o 
  -3  20   3       43.31       60.45      8.18 o 
  -2  20   3       60.03       56.46      8.41 o 
  -1  20   3       21.35       19.04      5.95 o 
   0  20   3      298.87      305.35      8.47 o 
   1  20   3      165.02      148.04      7.55 o 
   2  20   3       11.83       16.56     10.28 o 
   3  20   3       28.49       55.36     12.49 o 
  -3  21   3        4.45       17.68     11.84 o 
  -2  21   3        3.09       11.58      7.08 o 
  -1  21   3      176.05      191.42      7.49 o 
   0  21   3      192.00      187.16      9.02 o 
   1  21   3       17.39       23.29      7.34 o 
   2  21   3      261.64      253.99     14.87 o 
   3  21   3        1.95       29.86     13.64 o 
  -3  22   3        6.15       18.65      7.62 o 
  -2  22   3        5.82        1.22      7.24 o 
  -1  22   3        0.75       -5.25      5.25 o 
   0  22   3        8.98        3.60      5.97 o 
   1  22   3        4.15       14.78      7.69 o 
   2  22   3       72.39       60.61     12.29 o 
   3  22   3       60.12       80.26     15.35 o 
  -3  23   3       11.73       26.88     12.54 o 
  -2  23   3       15.49        8.56      7.17 o 
  -1  23   3        5.52        7.00      7.99 o 
   0  23   3        0.32       -7.17      8.89 o 
   1  23   3      193.31      201.03     11.97 o 
   2  23   3       41.96       19.47     12.73 o 
   3  23   3        0.53       18.33     14.09 o 
  -2  24   3        6.56        9.81      7.07 o 
  -1  24   3        2.60        8.45      6.18 o 
   0  24   3       27.75       21.74      8.41 o 
   1  24   3        0.42       -1.22      8.27 o 
   2  24   3       64.20       66.49     15.54 o 
  -2  25   3       32.45       54.93     14.46 o 
  -1  25   3       16.78       20.23      8.41 o 
   0  25   3       71.12       61.54      6.96 o 
   1  25   3        0.23       -5.27     12.04 o 
   2  25   3       22.07       71.63     16.38 o 
  -1  26   3        3.84       -0.87      5.83 o 
   0  26   3        4.35       -0.20      9.97 o 
   1  26   3      174.93      176.24     16.23 o 
  -4   0   4      271.86      281.73     13.98 o 
  -2   0   4      201.74      223.39      9.21 o 
   0   0   4    11743.17    11662.38     35.13 o 
   2   0   4     2679.65     2746.16     22.40 o 
   4   0   4      623.32      587.60     17.20 o 
  -5   1   4       15.05        8.62      6.87 o 
  -4   1   4      497.90      476.69     14.57 o 
  -3   1   4        3.02        1.44      2.82 o 
  -2   1   4       40.63       51.70      2.86 o 
  -1   1   4     1066.54     1004.86     10.89 o 
   0   1   4     2344.32     2060.44     10.95 o 
   1   1   4      596.56      688.16      5.15 o 
   2   1   4      878.26      972.02      5.67 o 
   3   1   4      160.39      170.81      6.76 o 
   4   1   4      138.15      149.66      8.07 o 
   5   1   4        3.37        5.41      7.88 o 
  -5   2   4      118.25       95.02      8.75 o 
  -4   2   4      194.98      228.24     12.58 o 
  -3   2   4        0.09        5.34      3.47 o 
  -2   2   4      651.37      625.41      5.66 o 
  -1   2   4     3187.89     3248.53     22.59 o 
   0   2   4      737.13      701.02      8.80 o 
   1   2   4      314.43      266.99      3.45 o 
   2   2   4        4.30        8.87      3.17 o 
   3   2   4      336.30      325.12      6.27 o 
   4   2   4      986.47      955.50     18.62 o 
   5   2   4        2.34        5.82     13.45 o 
  -5   3   4       58.77       63.24      8.45 o 
  -4   3   4      372.99      355.55     10.85 o 
  -3   3   4      150.98      162.54      6.69 o 
  -2   3   4      888.47      821.43      6.36 o 
  -1   3   4       37.71       30.53      2.65 o 
   0   3   4      301.83      295.72      7.66 o 
   1   3   4      163.29      157.11      3.19 o 
   2   3   4       17.80       20.02      2.15 o 
   3   3   4      896.84      868.99      9.28 o 
   4   3   4       21.33       18.31      5.19 o 
   5   3   4      178.86      191.17     13.99 o 
  -5   4   4       85.44       94.86     22.70 o 
  -4   4   4        2.56        8.08      6.31 o 
  -3   4   4       42.37       36.28      5.48 o 
  -2   4   4      187.68      197.81      3.90 o 
  -1   4   4      292.91      273.04      4.72 o 
   0   4   4        0.01       -0.31      4.03 o 
   1   4   4       24.05       34.16      3.02 o 
   2   4   4      169.86      180.09      3.83 o 
   3   4   4      971.65     1004.43      9.79 o 
   4   4   4        0.09        3.37      4.66 o 
   5   4   4      297.22      292.21     14.92 o 
  -5   5   4      147.27      124.11      8.31 o 
  -4   5   4       75.87       79.94      7.04 o 
  -3   5   4     1026.28     1063.11     16.18 o 
  -2   5   4      797.83      817.10      9.67 o 
  -1   5   4       19.49       21.63      3.76 o 
   0   5   4        4.28        5.39      5.44 o 
   1   5   4     1032.82     1014.07      6.28 o 
   2   5   4       88.33      106.66      2.28 o 
   3   5   4      159.13      168.23      4.29 o 
   4   5   4       84.29       89.98      6.10 o 
   5   5   4      233.26      268.58     20.71 o 
  -5   6   4       12.66       19.02      7.57 o 
  -4   6   4        0.38       -3.90      5.74 o 
  -3   6   4      223.30      230.28      5.98 o 
  -2   6   4       65.86       89.58      4.05 o 
  -1   6   4      770.34      774.20      7.14 o 
   0   6   4       10.91       18.60      5.46 o 
   1   6   4     9257.69     9276.54     31.78 o 
   2   6   4     1084.55     1026.29      7.80 o 
   3   6   4        0.28        2.76      3.09 o 
   4   6   4      663.21      636.86      9.97 o 
   5   6   4      129.49      151.32     10.15 o 
  -5   7   4       14.33        4.35     10.71 o 
  -4   7   4        9.26        3.58      4.38 o 
  -3   7   4       24.54       27.74      4.25 o 
  -2   7   4      705.05      705.68      7.36 o 
  -1   7   4     1205.16     1112.51     15.72 o 
   0   7   4     2554.16     2702.71     20.85 o 
   1   7   4     2158.11     2155.76      8.65 o 
   2   7   4        5.49        7.68      3.22 o 
   3   7   4       77.34       89.57      6.89 o 
   4   7   4        7.98       -1.63      4.78 o 
   5   7   4       57.28       58.48      7.90 o 
  -5   8   4       79.65       55.94      7.25 o 
  -4   8   4        5.70        7.66      5.81 o 
  -3   8   4      199.08      198.51      8.95 o 
  -2   8   4        2.89        4.00      3.15 o 
  -1   8   4       81.55      116.68      8.00 o 
   0   8   4     2822.16     2862.96     22.25 o 
   1   8   4     2111.76     2131.31      7.41 o 
   2   8   4     1185.69     1185.59      7.25 o 
   3   8   4      248.07      243.46      5.03 o 
   4   8   4       82.69       94.74      7.14 o 
   5   8   4       40.79       34.27      6.91 o 
  -5   9   4        0.48       -1.63     11.87 o 
  -4   9   4      105.93       97.80      8.33 o 
  -3   9   4      106.64      117.73      5.06 o 
  -2   9   4        0.19        1.65      4.68 o 
  -1   9   4        1.44        9.37      7.17 o 
   0   9   4     1394.42     1353.03     16.79 o 
   1   9   4      836.80      876.66      4.80 o 
   2   9   4       27.10       37.01      3.33 o 
   3   9   4      866.03      827.31      9.46 o 
   4   9   4        2.90       15.63      9.57 o 
   5   9   4       89.70       74.00     12.88 o 
  -5  10   4       64.52      111.91     14.30 o 
  -4  10   4       46.49       53.05      7.34 o 
  -3  10   4      122.92      106.09      9.05 o 
  -2  10   4       61.98       67.42      8.86 o 
  -1  10   4      862.00      883.26     15.98 o 
   0  10   4       53.58       50.89      6.87 o 
   1  10   4      168.24      122.35      4.39 o 
   2  10   4      164.04      144.22      5.64 o 
   3  10   4      954.23      880.88     27.60 o 
   4  10   4      134.82      141.34     11.96 o 
   5  10   4       19.99       17.40     11.62 o 
  -5  11   4       26.86       78.30     12.37 o 
  -4  11   4      457.65      433.99     11.31 o 
  -3  11   4       80.43       89.43      6.79 o 
  -2  11   4      205.05      203.95     11.03 o 
  -1  11   4        1.25       -0.90      7.43 o 
   0  11   4        8.62        3.34      5.97 o 
   1  11   4       18.75       11.84      3.20 o 
   2  11   4       79.32       67.35      4.54 o 
   3  11   4     1248.30     1218.95     14.93 o 
   4  11   4        7.37        6.16      9.78 o 
   5  11   4       69.15       58.38     13.11 o 
  -5  12   4        7.14       33.80     12.92 o 
  -4  12   4       63.78       64.96      9.45 o 
  -3  12   4       20.63       19.95      6.25 o 
  -2  12   4      426.95      447.00     14.30 o 
  -1  12   4       60.35       55.31      8.96 o 
   0  12   4      273.22      306.21     10.81 o 
   1  12   4      147.83      137.66      4.19 o 
   2  12   4      384.78      411.19      6.98 o 
   3  12   4      202.09      213.45      8.06 o 
   4  12   4      372.49      365.00     16.31 o 
   5  12   4       12.94        2.11     12.74 o 
  -5  13   4        6.60       35.20     13.20 o 
  -4  13   4      248.21      219.47      9.88 o 
  -3  13   4      238.94      241.81     14.89 o 
  -2  13   4       91.18       93.71     10.34 o 
  -1  13   4        7.32        8.33      8.54 o 
   0  13   4      159.80      143.16      9.08 o 
   1  13   4      140.80      150.46      4.52 o 
   2  13   4       16.06       24.25      4.82 o 
   3  13   4       24.30       26.88      6.42 o 
   4  13   4       70.08       79.04     12.11 o 
   5  13   4        1.03      -12.94     12.94 o 
  -4  14   4       82.63       49.08      7.53 o 
  -3  14   4        6.46        6.86      8.30 o 
  -2  14   4       19.09        7.57      9.31 o 
  -1  14   4       22.66       24.88      8.92 o 
   0  14   4      254.24      236.31      5.42 o 
   1  14   4      157.14      160.84      5.24 o 
   2  14   4      173.49      160.24      5.61 o 
   3  14   4      148.37      110.06      7.31 o 
   4  14   4       95.43      127.68     12.87 o 
  -4  15   4        3.51       -6.78      7.11 o 
  -3  15   4      181.06      173.13      8.63 o 
  -2  15   4        5.20       -6.02      9.25 o 
  -1  15   4      455.34      467.62     14.58 o 
   0  15   4       89.28       80.72      4.06 o 
   1  15   4      218.79      220.71      5.38 o 
   2  15   4        0.78        0.12      4.10 o 
   3  15   4       68.29       78.98      7.00 o 
   4  15   4      135.21      159.76     14.24 o 
  -4  16   4       31.97       20.67      7.22 o 
  -3  16   4        0.05        2.23      7.61 o 
  -2  16   4      209.63      208.62     13.26 o 
  -1  16   4       19.80       28.63      9.71 o 
   0  16   4       95.54       76.56      7.13 o 
   1  16   4      260.65      259.69      5.37 o 
   2  16   4       68.66       52.95      4.73 o 
   3  16   4       27.65       43.97      8.98 o 
   4  16   4       41.80       71.14     11.40 o 
  -4  17   4        0.08        1.95      7.04 o 
  -3  17   4      147.43      142.85     12.07 o 
  -2  17   4       66.73       54.94     10.42 o 
  -1  17   4       66.50       58.47      9.89 o 
   0  17   4        0.01        3.87      5.98 o 
   1  17   4      214.09      182.19      6.27 o 
   2  17   4       24.04       21.66      4.66 o 
   3  17   4       63.70      107.23     19.62 o 
   4  17   4       34.87       43.71      8.27 o 
  -4  18   4       18.70       10.72      7.77 o 
  -3  18   4       11.42       21.69     21.43 o 
  -2  18   4      113.51      100.65     12.47 o 
  -1  18   4      334.32      357.66     15.20 o 
   0  18   4        4.77       17.09      5.57 o 
   1  18   4      115.50      122.65      6.25 o 
   2  18   4       48.49       48.72     14.87 o 
   3  18   4       11.73       23.67     11.91 o 
   4  18   4        0.48       13.72     11.51 o 
  -4  19   4        0.65        8.81     11.43 o 
  -3  19   4      141.30      155.03     37.05 o 
  -2  19   4       49.57       65.90     11.54 o 
  -1  19   4       79.30       73.74      7.37 o 
   0  19   4        1.21        7.41      5.57 o 
   1  19   4       32.01       30.00      5.35 o 
   2  19   4        6.40       11.07      9.65 o 
   3  19   4       64.46       53.61     12.43 o 
   4  19   4        1.04       13.41     11.79 o 
  -3  20   4       94.96      117.25     33.11 o 
  -2  20   4        1.28        6.67      9.65 o 
  -1  20   4       47.17       52.78      5.92 o 
   0  20   4       43.15       50.42      8.55 o 
   1  20   4      219.42      216.01      9.36 o 
   2  20   4       51.01       61.92      8.02 o 
   3  20   4        2.43      -12.53     12.53 o 
  -3  21   4        3.81       12.16     20.39 o 
  -2  21   4       81.33       75.76      8.26 o 
  -1  21   4      216.01      207.83     11.00 o 
   0  21   4      207.61      227.91      7.93 o 
   1  21   4        6.52        1.77      7.09 o 
   2  21   4       11.26       24.58     13.01 o 
   3  21   4       58.74       47.82     14.06 o 
  -3  22   4       57.37       94.76     44.98 o 
  -2  22   4       54.29       62.20      9.62 o 
  -1  22   4        0.58        8.27      5.80 o 
   0  22   4       55.92       66.52      6.63 o 
   1  22   4        2.16       -3.67      7.04 o 
   2  22   4       30.10       48.12     13.41 o 
   3  22   4        7.22       13.05     13.91 o 
  -2  23   4        0.39        4.83      7.80 o 
  -1  23   4        7.00        3.55      5.76 o 
   0  23   4       86.54       93.01      7.18 o 
   1  23   4       17.24       22.16      8.24 o 
   2  23   4       24.72       30.84     11.47 o 
  -2  24   4       43.45       40.57      7.90 o 
  -1  24   4        1.00        2.90      6.32 o 
   0  24   4        3.58        5.28      6.02 o 
   1  24   4        1.31        5.33      8.39 o 
   2  24   4       28.45       14.84     14.03 o 
  -1  25   4        6.30       13.13      9.45 o 
   0  25   4       24.62       21.08      8.05 o 
   1  25   4        1.60       20.69      8.57 o 
   0  26   4       35.97       42.36     10.79 o 
  -5   0   5        5.55       11.57     10.95 o 
  -3   0   5       33.94       46.30      5.16 o 
  -1   0   5     1982.87     1939.83     11.36 o 
   1   0   5     1214.38     1285.74     10.99 o 
   3   0   5      680.51      657.60     14.49 o 
   5   0   5       44.17       55.28     10.96 o 
  -5   1   5      255.31      249.91     10.80 o 
  -4   1   5       64.64       78.41      9.88 o 
  -3   1   5     1625.51     1634.96     10.40 o 
  -2   1   5      115.13      127.62      3.66 o 
  -1   1   5        5.73       13.12      2.72 o 
   0   1   5       77.29       79.80      4.26 o 
   1   1   5      709.16      645.35      6.84 o 
   2   1   5     2443.22     2485.23     15.40 o 
   3   1   5        2.34        8.73      4.56 o 
   4   1   5        4.76        0.70      6.07 o 
   5   1   5       85.36       69.61     18.18 o 
  -5   2   5       37.91       26.14     12.19 o 
  -4   2   5       11.69       -2.06      7.13 o 
  -3   2   5      263.78      256.72      5.06 o 
  -2   2   5       37.13       24.53      2.78 o 
  -1   2   5     1568.27     1615.59      8.81 o 
   0   2   5     2083.68     2004.83     15.39 o 
   1   2   5        0.69        0.31      2.07 o 
   2   2   5       22.18       37.98      8.25 o 
   3   2   5      291.52      274.81      7.61 o 
   4   2   5       11.80        6.08      6.66 o 
   5   2   5      103.64      117.94     20.70 o 
  -5   3   5      200.65      229.91     10.55 o 
  -4   3   5      100.96       81.29     13.13 o 
  -3   3   5      589.65      535.34      7.68 o 
  -2   3   5       15.02        4.42      2.71 o 
  -1   3   5     1122.13     1159.54      7.56 o 
   0   3   5      136.24      153.38      7.22 o 
   1   3   5      540.59      673.91      5.39 o 
   2   3   5      149.78      163.85      5.09 o 
   3   3   5      399.97      382.74      8.50 o 
   4   3   5      351.04      348.91     10.24 o 
   5   3   5      219.41      227.98     10.49 o 
  -5   4   5       10.39       14.14      6.47 o 
  -4   4   5       37.62       38.31      9.98 o 
  -3   4   5      211.78      201.06      4.81 o 
  -2   4   5       21.07       12.55      2.72 o 
  -1   4   5      143.88      150.73      6.95 o 
   0   4   5      245.86      275.58      7.90 o 
   1   4   5      153.91      195.08      3.36 o 
   2   4   5      194.92      213.01      5.92 o 
   3   4   5       48.51       55.80      4.05 o 
   4   4   5      147.58      140.42      8.42 o 
   5   4   5      169.81      159.31      9.58 o 
  -5   5   5       52.63       43.46      9.97 o 
  -4   5   5       23.27       18.40      6.26 o 
  -3   5   5      134.52      147.21      4.32 o 
  -2   5   5      131.57      119.09      3.54 o 
  -1   5   5      123.43      163.69      4.21 o 
   0   5   5     1876.08     1906.72     17.63 o 
   1   5   5      751.70      767.86      5.78 o 
   2   5   5      201.88      178.21      4.50 o 
   3   5   5      221.63      208.26      5.32 o 
   4   5   5     1092.79     1034.15     11.93 o 
   5   5   5       68.55       50.32      8.23 o 
  -5   6   5       33.36       38.54     14.84 o 
  -4   6   5      174.19      171.99      8.89 o 
  -3   6   5        3.31        3.64      4.18 o 
  -2   6   5        0.32       -0.32      3.16 o 
  -1   6   5        1.12        1.22      2.51 o 
   0   6   5        2.74       -3.61      6.11 o 
   1   6   5     3207.95     3332.21     11.46 o 
   2   6   5       20.59       25.12      2.89 o 
   3   6   5       11.35        9.71      3.07 o 
   4   6   5       31.93       29.58      5.49 o 
   5   6   5        5.27      -12.47     12.47 o 
  -5   7   5        2.72       16.35     16.86 o 
  -4   7   5        1.75       -1.44      4.77 o 
  -3   7   5       17.85       13.21      4.30 o 
  -2   7   5      141.47      133.22      4.27 o 
  -1   7   5       14.03       12.90      2.35 o 
   0   7   5      169.32      173.78      8.03 o 
   1   7   5       76.26       84.41      2.72 o 
   2   7   5       42.03       29.95      2.42 o 
   3   7   5      183.35      163.28      4.39 o 
   4   7   5      314.96      309.14     10.37 o 
   5   7   5        2.08       -4.72     12.28 o 
  -5   8   5        0.18       -6.67     13.85 o 
  -4   8   5      255.81      282.07      7.39 o 
  -3   8   5      246.59      271.57     10.77 o 
  -2   8   5      278.92      268.47      5.28 o 
  -1   8   5     1346.64     1363.92     18.32 o 
   0   8   5     1762.28     1816.18     19.24 o 
   1   8   5      314.79      275.78      3.79 o 
   2   8   5       47.94       38.61      4.05 o 
   3   8   5        0.85       -2.15      5.05 o 
   4   8   5       23.67       18.74     10.99 o 
   5   8   5       11.50       -1.01     11.67 o 
  -5   9   5       22.92       23.52     21.85 o 
  -4   9   5        6.51       -1.34      5.45 o 
  -3   9   5      240.31      255.87      6.51 o 
  -2   9   5      118.49      128.25      5.75 o 
  -1   9   5       97.25      101.20      8.57 o 
   0   9   5       59.66       90.21      7.64 o 
   1   9   5      925.47      821.88      8.71 o 
   2   9   5      107.17      120.18      5.45 o 
   3   9   5       18.42       17.05      5.41 o 
   4   9   5       35.94       36.60     11.05 o 
   5   9   5       46.67       31.97     11.84 o 
  -5  10   5        2.58       29.26     11.96 o 
  -4  10   5       59.17       51.64     14.07 o 
  -3  10   5      231.85      270.52      9.03 o 
  -2  10   5       73.65       61.55      9.22 o 
  -1  10   5       21.64        2.28      7.33 o 
   0  10   5      895.80      853.72     14.54 o 
   1  10   5      398.71      442.64     13.30 o 
   2  10   5     1802.79     1769.42     14.44 o 
   3  10   5       14.64       14.54      5.93 o 
   4  10   5       46.71       35.28     11.33 o 
   5  10   5       84.24       60.38     12.54 o 
  -5  11   5      120.16      121.60     14.13 o 
  -4  11   5        2.31       -6.23      8.19 o 
  -3  11   5      434.26      396.74     16.06 o 
  -2  11   5      123.64      106.14      9.72 o 
  -1  11   5       20.85        8.97      7.82 o 
   0  11   5      112.27      108.09      8.03 o 
   1  11   5      807.84      848.23      9.40 o 
   2  11   5       24.30       23.18      4.67 o 
   3  11   5      770.73      730.95     12.22 o 
   4  11   5        1.76       -8.88     10.13 o 
   5  11   5       75.23       67.64     13.47 o 
  -5  12   5       11.43        9.68     10.37 o 
  -4  12   5       10.36        4.78      6.33 o 
  -3  12   5      115.11      106.21     16.96 o 
  -2  12   5       11.14        0.80      8.82 o 
  -1  12   5      162.15      143.73      9.69 o 
   0  12   5        0.76       -1.87      6.55 o 
   1  12   5      335.89      355.26      6.86 o 
   2  12   5        1.92        0.95      4.38 o 
   3  12   5      240.60      247.67      8.54 o 
   4  12   5        4.12       -1.27      9.17 o 
   5  12   5       71.66       65.66     14.37 o 
  -4  13   5       37.44       26.66      7.29 o 
  -3  13   5      293.49      274.71      9.89 o 
  -2  13   5       46.65       55.63      9.36 o 
  -1  13   5        7.79       15.00      8.45 o 
   0  13   5       25.48       27.31      8.26 o 
   1  13   5      795.75      775.85      8.09 o 
   2  13   5      837.41      792.48     10.98 o 
   3  13   5       86.49       80.22      6.91 o 
   4  13   5       47.34       42.42     10.44 o 
  -4  14   5       44.02       43.15      8.13 o 
  -3  14   5        0.03        1.06      7.85 o 
  -2  14   5       17.38       25.03      9.25 o 
  -1  14   5      669.08      653.99     16.80 o 
   0  14   5       62.40       64.14      8.49 o 
   1  14   5      281.76      277.08      5.71 o 
   2  14   5      502.52      525.39      8.64 o 
   3  14   5      263.15      247.75      9.04 o 
   4  14   5        0.51       -7.58     10.11 o 
  -4  15   5        3.28       13.59      7.42 o 
  -3  15   5      206.67      216.10      9.59 o 
  -2  15   5      220.55      259.07     14.03 o 
  -1  15   5      138.04      156.22     11.92 o 
   0  15   5       47.19       45.57      8.02 o 
   1  15   5       69.77       71.89      4.33 o 
   2  15   5       65.09       70.37      4.94 o 
   3  15   5      154.53      130.95     10.06 o 
   4  15   5        1.00      -10.95     10.95 o 
  -4  16   5       43.02       49.08      9.86 o 
  -3  16   5       62.63       81.57     15.46 o 
  -2  16   5      125.92      127.44     12.95 o 
  -1  16   5      580.32      543.39     16.47 o 
   0  16   5      610.39      611.22      8.78 o 
   1  16   5        0.50        5.82      3.57 o 
   2  16   5       30.80       36.75      4.68 o 
   3  16   5      258.51      263.44      9.22 o 
   4  16   5       11.69        3.92      9.51 o 
  -4  17   5        0.03        5.20      9.22 o 
  -3  17   5        0.99        8.77      8.34 o 
  -2  17   5      222.24      229.23     13.90 o 
  -1  17   5      190.46      195.92     13.00 o 
   0  17   5      415.90      404.89     14.32 o 
   1  17   5      127.73      132.53      7.93 o 
   2  17   5       81.07       82.75     10.36 o 
   3  17   5        2.13       14.69      6.12 o 
   4  17   5       37.30       31.13     11.42 o 
  -4  18   5       75.63       78.56     29.21 o 
  -3  18   5       31.71       51.72     13.93 o 
  -2  18   5        9.90        2.71     10.41 o 
  -1  18   5       51.14       53.80      9.86 o 
   0  18   5       77.50       69.16      7.13 o 
   1  18   5      354.66      340.74      8.21 o 
   2  18   5       25.47       31.76      6.30 o 
   3  18   5       27.55       51.00     14.80 o 
   4  18   5        6.13       25.09      9.01 o 
  -3  19   5       40.32       56.14      7.62 o 
  -2  19   5       25.31       20.07     10.88 o 
  -1  19   5       19.47        9.36     10.00 o 
   0  19   5      592.08      584.55     17.76 o 
   1  19   5        2.07        4.95      6.41 o 
   2  19   5        8.86       -2.31      6.71 o 
   3  19   5       26.16       37.42     11.02 o 
  -3  20   5       16.97       25.61      6.78 o 
  -2  20   5        0.53        4.97      9.94 o 
  -1  20   5        1.00       -6.81      6.81 o 
   0  20   5       18.86       17.53      6.05 o 
   1  20   5      361.44      381.56     14.79 o 
   2  20   5       41.90       52.47     12.57 o 
   3  20   5       17.93       41.47     12.79 o 
  -3  21   5       17.95       36.55      8.17 o 
  -2  21   5       32.60       27.81     10.40 o 
  -1  21   5        0.80       -5.77      5.77 o 
   0  21   5        4.49        2.71      6.16 o 
   1  21   5        4.94       16.63      7.39 o 
   2  21   5        8.90       12.21     15.89 o 
   3  21   5       63.36       63.41     14.43 o 
  -3  22   5       44.82       72.54      8.70 o 
  -2  22   5       45.66       42.10      8.10 o 
  -1  22   5      177.20      175.66     10.10 o 
   0  22   5      231.94      259.60     15.18 o 
   1  22   5        3.59        6.70      6.89 o 
   2  22   5       18.96       24.39      8.41 o 
  -2  23   5        0.01        6.84      7.42 o 
  -1  23   5       61.27       79.32     10.38 o 
   0  23   5       35.43       37.99      6.41 o 
   1  23   5      120.25      120.02      9.93 o 
   2  23   5        8.29       27.08      8.27 o 
  -2  24   5        2.46       14.19     12.58 o 
  -1  24   5       14.73       21.45     10.52 o 
   0  24   5       79.90       81.65      8.88 o 
   1  24   5        1.25       -4.30      7.33 o 
   2  24   5      165.85      204.69     18.22 o 
  -1  25   5        0.43       -7.15      7.15 o 
   0  25   5        2.03       -0.87      8.80 o 
   1  25   5      142.47      165.47     11.95 o 
  -4   0   6     1240.85     1227.42     24.15 o 
  -2   0   6     3044.08     3259.08     18.60 o 
   0   0   6       75.00       75.38      6.01 o 
   2   0   6      155.05      115.85      7.38 o 
   4   0   6      149.52      146.21     11.90 o 
  -5   1   6       66.41       76.11     13.26 o 
  -4   1   6      557.78      584.41     12.45 o 
  -3   1   6      304.30      326.14      7.10 o 
  -2   1   6      226.71      216.14      4.44 o 
  -1   1   6      780.05      823.23      9.89 o 
   0   1   6     1399.78     1561.32     11.87 o 
   1   1   6       14.67       15.04      2.47 o 
   2   1   6        0.70        4.55      3.64 o 
   3   1   6      175.11      171.56      6.56 o 
   4   1   6      226.26      226.68     21.30 o 
   5   1   6       24.36       13.38      9.67 o 
  -5   2   6       15.63        3.78      8.99 o 
  -4   2   6      427.09      401.80     11.17 o 
  -3   2   6      519.74      529.23      6.76 o 
  -2   2   6       43.97       52.18      3.27 o 
  -1   2   6     1143.75     1194.04     11.25 o 
   0   2   6     2752.94     2649.53     15.22 o 
   1   2   6       46.92       60.31      2.71 o 
   2   2   6      718.60      779.03      9.39 o 
   3   2   6        8.78        6.85      7.38 o 
   4   2   6      386.07      374.73     19.59 o 
   5   2   6       20.08       11.86     15.49 o 
  -5   3   6        9.35       16.09      7.14 o 
  -4   3   6       80.85       63.52      7.99 o 
  -3   3   6      293.67      310.64      5.68 o 
  -2   3   6     1066.57     1149.34      8.13 o 
  -1   3   6      149.47      164.82      3.99 o 
   0   3   6     1713.55     1841.82     13.00 o 
   1   3   6      185.34      179.03      3.58 o 
   2   3   6      761.80      742.43      6.75 o 
   3   3   6      121.47      108.93      5.75 o 
   4   3   6        0.46       13.75     23.05 o 
   5   3   6       99.31       95.23     18.87 o 
  -5   4   6        0.18       22.83     13.42 o 
  -4   4   6        0.06       -0.64      5.92 o 
  -3   4   6       26.58       20.54      3.45 o 
  -2   4   6      378.50      410.78      8.74 o 
  -1   4   6     1789.78     1754.98      9.66 o 
   0   4   6       11.47       17.05      6.01 o 
   1   4   6     1413.20     1448.55      9.98 o 
   2   4   6        3.24        4.26      2.53 o 
   3   4   6       70.09       49.16      5.98 o 
   4   4   6      208.16      207.76     22.15 o 
   5   4   6        0.18       22.20      7.49 o 
  -5   5   6        1.10       -5.05      6.56 o 
  -4   5   6      330.52      351.13     13.32 o 
  -3   5   6      128.40      105.50      4.24 o 
  -2   5   6      744.65      757.70      6.84 o 
  -1   5   6       16.88       22.91      6.45 o 
   0   5   6      338.95      365.23      9.65 o 
   1   5   6      756.98      719.90      6.04 o 
   2   5   6        2.16       -2.69      3.40 o 
   3   5   6       92.85       82.86     12.07 o 
   4   5   6        1.71       23.77     12.82 o 
   5   5   6       73.85      103.04      8.43 o 
  -5   6   6       82.44       71.95      8.91 o 
  -4   6   6       16.03       21.53      7.12 o 
  -3   6   6      964.57     1022.97      9.94 o 
  -2   6   6       87.88       76.32      4.07 o 
  -1   6   6       81.83       61.68      7.87 o 
   0   6   6       13.03        7.01      5.53 o 
   1   6   6       64.26       34.75      2.43 o 
   2   6   6      145.24      151.42      5.17 o 
   3   6   6      217.30      198.77     12.07 o 
   4   6   6       15.27       34.26      9.96 o 
   5   6   6        3.54       27.70     12.89 o 
  -5   7   6       14.38       19.13      6.67 o 
  -4   7   6        6.56        6.95      4.74 o 
  -3   7   6      140.85      178.20      6.13 o 
  -2   7   6       87.93       76.89      4.08 o 
  -1   7   6      131.02      107.38      8.40 o 
   0   7   6      918.52      956.13     14.74 o 
   1   7   6        6.30       15.67      2.27 o 
   2   7   6       48.19       62.90      4.06 o 
   3   7   6       64.81       71.30      9.54 o 
   4   7   6       19.26       34.60     10.18 o 
   5   7   6       46.82       83.19     14.60 o 
  -5   8   6       82.88      123.10      8.59 o 
  -4   8   6       38.82       47.80      5.34 o 
  -3   8   6      835.28      800.30     15.75 o 
  -2   8   6      903.81      905.83     17.44 o 
  -1   8   6        1.96        5.42      6.81 o 
   0   8   6        0.01        3.32      6.15 o 
   1   8   6      314.34      324.07      9.85 o 
   2   8   6        2.93        2.95      6.25 o 
   3   8   6        9.71        2.16      7.70 o 
   4   8   6       16.49       35.27     10.73 o 
   5   8   6        1.21       22.88     13.74 o 
  -5   9   6       10.52       32.31     12.57 o 
  -4   9   6      197.05      216.88     10.70 o 
  -3   9   6      222.20      208.32      8.46 o 
  -2   9   6      304.26      291.65     12.04 o 
  -1   9   6      116.90      105.66      8.82 o 
   0   9   6      252.47      253.69      9.96 o 
   1   9   6      522.30      564.89      7.89 o 
   2   9   6       19.78       10.86      4.28 o 
   3   9   6       30.05       36.61      8.26 o 
   4   9   6      115.00      123.90     12.21 o 
   5   9   6       10.91       37.33     13.88 o 
  -5  10   6       16.83       19.23     12.84 o 
  -4  10   6       17.61       16.83      8.42 o 
  -3  10   6       22.35       21.85      6.53 o 
  -2  10   6        2.71        1.05      8.19 o 
  -1  10   6      152.42      155.55     10.09 o 
   0  10   6     1624.47     1604.85     20.10 o 
   1  10   6       12.67        9.87      3.75 o 
   2  10   6        0.00       -0.68      4.33 o 
   3  10   6        0.09       -5.39      5.39 o 
   4  10   6       69.76      117.97     12.29 o 
   5  10   6        2.17       34.09     13.73 o 
  -5  11   6       18.84       11.83     12.51 o 
  -4  11   6       82.88       78.75      8.72 o 
  -3  11   6        1.43      -11.13     18.80 o 
  -2  11   6       35.20       48.08      9.06 o 
  -1  11   6      124.86      133.19     10.07 o 
   0  11   6        0.21        3.80      7.49 o 
   1  11   6       90.14       93.30      4.85 o 
   2  11   6      638.95      641.06      9.84 o 
   3  11   6       20.31        4.31      5.60 o 
   4  11   6       45.49       62.23     10.95 o 
   5  11   6        4.05       67.50     14.00 o 
  -4  12   6      112.48      100.18      8.57 o 
  -3  12   6        8.82       15.69      6.77 o 
  -2  12   6        4.31        2.73      8.66 o 
  -1  12   6      121.86       97.27      9.65 o 
   0  12   6     1233.07     1206.42     18.88 o 
   1  12   6      530.07      516.59     26.48 o 
   2  12   6       38.21       38.92      6.03 o 
   3  12   6       15.08       14.45      5.47 o 
   4  12   6      104.31      129.63     11.41 o 
  -4  13   6      185.53      166.15      9.00 o 
  -3  13   6        6.86       16.41      6.85 o 
  -2  13   6        4.76        2.63      9.57 o 
  -1  13   6     1045.06     1030.14     19.98 o 
   0  13   6        7.11        9.59      7.26 o 
   1  13   6      615.74      629.44      9.29 o 
   2  13   6      150.33      137.75      6.77 o 
   3  13   6       33.39       36.74      9.31 o 
   4  13   6      157.79      197.31     13.63 o 
  -4  14   6       79.84       81.74      9.91 o 
  -3  14   6       90.16       96.42      7.60 o 
  -2  14   6      707.75      734.48     19.22 o 
  -1  14   6      106.51       81.07     10.75 o 
   0  14   6       17.12       12.17      8.24 o 
   1  14   6      130.71      123.50      8.71 o 
   2  14   6       32.71       19.34      5.12 o 
   3  14   6        3.14        5.23     10.48 o 
   4  14   6       52.78      101.01     11.33 o 
  -4  15   6       61.29       72.96      8.79 o 
  -3  15   6        3.34       12.68      6.98 o 
  -2  15   6     1034.88     1016.39     22.34 o 
  -1  15   6        0.05       -7.73      9.80 o 
   0  15   6       87.08       93.33      9.93 o 
   1  15   6       27.73       31.71      5.63 o 
   2  15   6       23.80       14.44      4.71 o 
   3  15   6       46.32       37.02      6.20 o 
   4  15   6       38.73       66.25     11.73 o 
  -4  16   6        5.09       10.37      7.27 o 
  -3  16   6      316.25      290.59     13.03 o 
  -2  16   6       18.99        4.12     11.21 o 
  -1  16   6        7.26        4.20      9.75 o 
   0  16   6       86.73       92.27     12.79 o 
   1  16   6       98.30      111.17      7.74 o 
   2  16   6       50.48       50.36      5.48 o 
   3  16   6       13.50       26.33      6.66 o 
   4  16   6      136.46      124.65     12.50 o 
  -4  17   6        6.81       31.42      8.56 o 
  -3  17   6       10.53        7.64      7.65 o 
  -2  17   6      268.54      259.54     14.15 o 
  -1  17   6      263.55      281.49     13.95 o 
   0  17   6      282.11      240.76     12.85 o 
   1  17   6       45.05       47.32      4.51 o 
   2  17   6       76.88       89.84      7.23 o 
   3  17   6        0.89        5.86     18.81 o 
   4  17   6       11.36       10.59     11.34 o 
  -3  18   6       22.58       16.56     16.23 o 
  -2  18   6      144.84      135.17     12.63 o 
  -1  18   6      294.46      291.29     14.35 o 
   0  18   6      102.28       98.52     10.10 o 
   1  18   6       13.50       19.67      8.56 o 
   2  18   6        5.08       10.53      4.56 o 
   3  18   6      100.07      103.28      7.87 o 
  -3  19   6       14.95        1.69     10.03 o 
  -2  19   6       51.95       40.49     11.61 o 
  -1  19   6       22.17       38.01     10.50 o 
   0  19   6        1.61       -4.28      6.26 o 
   1  19   6       28.88       30.90      9.38 o 
   2  19   6       22.65       22.01      6.93 o 
   3  19   6       81.22       76.49      7.69 o 
  -3  20   6        0.70        9.68      9.11 o 
  -2  20   6       51.97       41.10     12.41 o 
  -1  20   6       12.51       15.00     10.61 o 
   0  20   6        1.95        3.32      6.06 o 
   1  20   6       36.00       20.67      7.58 o 
   2  20   6        0.88       -1.96      7.56 o 
   3  20   6       93.13      116.28     14.63 o 
  -3  21   6        3.89       13.36      9.16 o 
  -2  21   6        4.73        1.85     10.84 o 
  -1  21   6      191.87      211.03      9.78 o 
   0  21   6       59.19       65.62      7.90 o 
   1  21   6        1.51        5.22      6.75 o 
   2  21   6       44.42       53.77      8.31 o 
   3  21   6        0.10       34.40     14.66 o 
  -2  22   6       67.85       70.31     11.89 o 
  -1  22   6        7.45       12.98     10.99 o 
   0  22   6       38.22       45.16      9.25 o 
   1  22   6       54.15       64.69      8.98 o 
   2  22   6        9.49        8.28     11.08 o 
  -2  23   6       59.80       50.11      8.18 o 
  -1  23   6       33.68       31.73      6.24 o 
   0  23   6       97.63      112.41      7.90 o 
   1  23   6       52.73       65.78      8.55 o 
   2  23   6        4.68        6.11     21.01 o 
  -1  24   6        1.06       11.55      5.89 o 
   0  24   6      144.58      145.91      7.94 o 
   1  24   6        1.58        3.96      8.89 o 
   0  25   6       12.80       25.98      7.00 o 
  -5   0   7      178.63      164.05     14.62 o 
  -3   0   7        0.29       -3.20      4.74 o 
  -1   0   7      324.45      322.10     10.40 o 
   1   0   7       51.59       47.04      3.63 o 
   3   0   7      164.00      152.51      9.56 o 
   5   0   7      307.91      336.16     16.06 o 
  -5   1   7       35.49       30.31     23.32 o 
  -4   1   7       34.85       42.08      7.87 o 
  -3   1   7      283.15      279.68      5.65 o 
  -2   1   7      199.23      196.98      4.48 o 
  -1   1   7     1676.04     1877.45     10.75 o 
   0   1   7      128.10      102.04      5.07 o 
   1   1   7       69.50       72.21      4.84 o 
   2   1   7      375.66      398.89      7.31 o 
   3   1   7      492.53      485.21      9.42 o 
   4   1   7       95.87      115.06      7.39 o 
   5   1   7       11.21       32.36      9.18 o 
  -5   2   7       58.47       70.88     18.10 o 
  -4   2   7       22.24       31.71      7.20 o 
  -3   2   7      230.84      222.34      8.67 o 
  -2   2   7      438.05      422.75      5.73 o 
  -1   2   7        8.75       32.64      3.24 o 
   0   2   7     1418.48     1478.05     12.66 o 
   1   2   7      406.12      391.98      5.15 o 
   2   2   7      110.80      110.73      5.19 o 
   3   2   7        9.83        6.09      4.59 o 
   4   2   7       99.80      113.22      7.05 o 
   5   2   7      184.68      198.15     17.87 o 
  -5   3   7       71.75       53.19      7.33 o 
  -4   3   7       62.68       57.08      8.84 o 
  -3   3   7       81.84       97.91      4.54 o 
  -2   3   7      187.23      195.58      4.84 o 
  -1   3   7      696.54      638.13      6.63 o 
   0   3   7      866.14      806.43      9.83 o 
   1   3   7      772.74      775.88      8.87 o 
   2   3   7        0.25        1.46      2.71 o 
   3   3   7        0.02       -1.44      4.41 o 
   4   3   7        8.71       15.34      8.34 o 
   5   3   7       98.69       93.98     21.74 o 
  -5   4   7       51.25       68.93     12.19 o 
  -4   4   7      126.88      138.67     10.64 o 
  -3   4   7      606.81      611.56      7.60 o 
  -2   4   7     1098.64     1025.32      8.14 o 
  -1   4   7        2.35        1.95      2.71 o 
   0   4   7      259.80      302.20     10.00 o 
   1   4   7       81.27       87.78      3.29 o 
   2   4   7        5.18        6.26      2.78 o 
   3   4   7        0.80        0.87      4.58 o 
   4   4   7      126.42      113.36      9.80 o 
   5   4   7       11.31       12.85     11.91 o 
  -5   5   7        0.20        4.32     14.19 o 
  -4   5   7       35.62       46.91      5.50 o 
  -3   5   7      513.01      515.34      7.10 o 
  -2   5   7       39.77       36.73      3.43 o 
  -1   5   7      321.31      345.36      7.71 o 
   0   5   7     2114.71     2038.71     21.45 o 
   1   5   7      882.14      921.70      8.25 o 
   2   5   7        9.31       12.32      3.60 o 
   3   5   7       46.26       49.65      5.17 o 
   4   5   7        0.69       17.26      7.77 o 
   5   5   7        4.90        7.48     12.76 o 
  -5   6   7       46.94       47.36     19.84 o 
  -4   6   7      227.51      266.73      7.70 o 
  -3   6   7      387.78      362.93      6.28 o 
  -2   6   7      773.08      760.93      8.77 o 
  -1   6   7       51.16       63.53      7.66 o 
   0   6   7       38.66       40.65      7.07 o 
   1   6   7       43.84       57.20      2.95 o 
   2   6   7       35.31       32.18      3.89 o 
   3   6   7        1.27        1.65      4.38 o 
   4   6   7      104.11      124.88     11.02 o 
   5   6   7        4.55        7.80     11.04 o 
  -5   7   7        0.05       26.19     15.04 o 
  -4   7   7      517.40      453.11     17.78 o 
  -3   7   7       30.93       43.67      6.62 o 
  -2   7   7      278.88      276.69     11.78 o 
  -1   7   7       38.42       32.05      7.35 o 
   0   7   7       30.20       21.70      6.26 o 
   1   7   7      355.03      385.92      5.01 o 
   2   7   7      367.24      348.64      9.55 o 
   3   7   7        2.84        1.44      8.21 o 
   4   7   7       10.61       19.73      9.64 o 
   5   7   7        9.16        0.26      9.72 o 
  -5   8   7        0.40       52.68     13.45 o 
  -4   8   7      131.70      126.21      7.68 o 
  -3   8   7      213.19      220.50     13.43 o 
  -2   8   7      266.46      266.84     11.63 o 
  -1   8   7        1.23        4.85      7.51 o 
   0   8   7      174.79      181.26      8.73 o 
   1   8   7      151.33      151.51      3.64 o 
   2   8   7        5.19        1.02      6.90 o 
   3   8   7       20.90       20.54      8.42 o 
   4   8   7      107.53      114.77     11.31 o 
   5   8   7       38.77       39.00     11.74 o 
  -5   9   7       20.50       34.91     13.27 o 
  -4   9   7       22.31       23.39      6.35 o 
  -3   9   7      235.93      229.41      8.93 o 
  -2   9   7        1.26        6.89      8.06 o 
  -1   9   7       92.25       92.98      9.01 o 
   0   9   7     1516.28     1409.58     19.25 o 
   1   9   7      115.05      116.90      5.07 o 
   2   9   7        1.17        3.77      6.29 o 
   3   9   7      146.81      148.62     10.20 o 
   4   9   7        0.62       12.43      9.12 o 
   5   9   7       11.30        1.80     10.61 o 
  -4  10   7       41.51       51.07     15.02 o 
  -3  10   7      144.14      143.71      8.05 o 
  -2  10   7       84.97      102.94      9.99 o 
  -1  10   7       75.49       73.99      8.88 o 
   0  10   7       12.24       16.93      7.21 o 
   1  10   7      158.55      156.13      9.33 o 
   2  10   7       30.01       29.71      6.79 o 
   3  10   7      224.31      204.33     11.80 o 
   4  10   7        8.08       11.60      8.82 o 
  -4  11   7        7.84        4.08      7.55 o 
  -3  11   7       75.81      100.11      7.93 o 
  -2  11   7      179.35      201.07     12.04 o 
  -1  11   7      649.83      690.79     16.48 o 
   0  11   7      191.78      192.01     10.08 o 
   1  11   7      301.62      287.68      7.46 o 
   2  11   7        0.00       -2.28      4.67 o 
   3  11   7        5.01        2.61      8.07 o 
   4  11   7        0.03       10.87      8.57 o 
  -4  12   7       14.32       22.02      7.57 o 
  -3  12   7       39.12       39.53      7.44 o 
  -2  12   7       62.27       37.84     10.09 o 
  -1  12   7      483.19      427.66     15.23 o 
   0  12   7      136.44      126.61      9.44 o 
   1  12   7      542.39      547.21      8.78 o 
   2  12   7        0.20       -0.11      4.66 o 
   3  12   7       35.36       22.76      8.10 o 
   4  12   7       46.78       68.14     11.41 o 
  -4  13   7        4.80        5.74     10.20 o 
  -3  13   7      209.89      209.41      9.17 o 
  -2  13   7        6.81       -4.71     10.58 o 
  -1  13   7      255.68      246.45     12.72 o 
   0  13   7      331.41      317.09     12.10 o 
   1  13   7       46.03       40.75      4.70 o 
   2  13   7      237.30      217.80      7.26 o 
   3  13   7       85.84       87.79      6.76 o 
   4  13   7       43.72       64.23     10.64 o 
  -4  14   7        3.74       14.42     10.22 o 
  -3  14   7        0.68        2.52     10.72 o 
  -2  14   7       14.22        6.26     10.00 o 
  -1  14   7       71.30       48.08     10.09 o 
   0  14   7       45.81       32.27      9.19 o 
   1  14   7      243.30      229.54      6.75 o 
   2  14   7       43.90       51.75      8.31 o 
   3  14   7       24.10       10.85      9.18 o 
   4  14   7       17.87       38.05     10.67 o 
  -4  15   7       35.36       52.29     27.08 o 
  -3  15   7       94.87       87.61     19.57 o 
  -2  15   7       11.50       21.22     10.13 o 
  -1  15   7      304.56      290.84     13.94 o 
   0  15   7       35.72       35.45      8.80 o 
   1  15   7      135.22      124.42      5.88 o 
   2  15   7       52.89       59.17      5.70 o 
   3  15   7      169.78      150.70     12.59 o 
   4  15   7       48.67      115.84     11.78 o 
  -4  16   7        5.72       17.05     10.25 o 
  -3  16   7       91.55       93.38      8.68 o 
  -2  16   7        5.79       30.43     10.39 o 
  -1  16   7       36.95       42.26     10.35 o 
   0  16   7       59.08       57.18      8.19 o 
   1  16   7       73.60       70.91      5.38 o 
   2  16   7        8.54        8.15      4.80 o 
   3  16   7       21.13       18.76     12.41 o 
   4  16   7      147.62      275.93     15.32 o 
  -3  17   7       46.17       51.53      7.93 o 
  -2  17   7        2.06        1.82     10.76 o 
  -1  17   7       51.96       41.40     10.15 o 
   0  17   7       15.04       20.90      4.26 o 
   1  17   7       59.30       59.92      5.41 o 
   2  17   7       18.94       13.67      7.10 o 
   3  17   7        2.36        4.14      7.60 o 
  -3  18   7       29.42       36.42      7.13 o 
  -2  18   7      253.41      244.87     15.23 o 
  -1  18   7       11.28       14.25      9.01 o 
   0  18   7        0.72        3.95      9.50 o 
   1  18   7       10.96        8.20      4.81 o 
   2  18   7      174.43      150.29      6.41 o 
   3  18   7       57.09       47.73      7.25 o 
  -3  19   7        1.15       13.03     11.82 o 
  -2  19   7       40.68       42.08     11.74 o 
  -1  19   7        6.90       -4.15     10.36 o 
   0  19   7       68.30       84.65     11.31 o 
   1  19   7       38.23       48.36      9.50 o 
   2  19   7        3.23        8.03     14.05 o 
   3  19   7        8.94        5.32     12.28 o 
  -3  20   7       12.21        9.41      9.57 o 
  -2  20   7      127.15      117.70     12.80 o 
  -1  20   7       27.37       15.93      9.92 o 
   0  20   7       10.12        6.51      6.96 o 
   1  20   7       19.84       25.98      9.20 o 
   2  20   7       84.22       88.05      7.78 o 
  -2  21   7       34.93       20.37     13.06 o 
  -1  21   7        0.56      -10.46     10.46 o 
   0  21   7        0.27       -7.07      7.07 o 
   1  21   7       39.30       35.61      8.48 o 
   2  21   7       41.92       58.90      8.60 o 
  -2  22   7       17.15        0.21     11.77 o 
  -1  22   7        3.63      -11.45     11.45 o 
   0  22   7       47.39       54.21      8.42 o 
   1  22   7       60.89       55.52      8.63 o 
   2  22   7        0.61       13.87     12.50 o 
  -1  23   7        2.51       -7.71      7.71 o 
   0  23   7       75.05       70.63      7.35 o 
   1  23   7       20.28       19.37      8.06 o 
   0  24   7        5.28        0.06      6.54 o 
  -4   0   8       13.55        4.36      9.69 o 
  -2   0   8       27.20       48.04      5.35 o 
   0   0   8       38.38       82.06      8.08 o 
   2   0   8     1300.26     1304.42     17.75 o 
   4   0   8       12.29       18.66      8.46 o 
  -5   1   8       91.06      134.60     48.44 o 
  -4   1   8        2.22       10.42      9.12 o 
  -3   1   8       50.14       53.05      4.70 o 
  -2   1   8      656.68      642.85      8.57 o 
  -1   1   8      503.52      475.95      6.31 o 
   0   1   8     1037.46     1040.49     11.75 o 
   1   1   8      606.51      603.34      5.76 o 
   2   1   8       74.06       83.00      5.03 o 
   3   1   8       12.90       17.30      9.14 o 
   4   1   8      224.02      229.53      8.64 o 
   5   1   8       17.37       27.80     17.99 o 
  -5   2   8        0.01        1.52      8.43 o 
  -4   2   8      146.11      187.55      9.38 o 
  -3   2   8      167.46      150.56      5.24 o 
  -2   2   8        0.00        1.99      3.23 o 
  -1   2   8      169.85      197.67      4.65 o 
   0   2   8       83.45       74.60      5.41 o 
   1   2   8      739.04      728.70      8.38 o 
   2   2   8        0.16        1.68      3.82 o 
   3   2   8      262.61      244.82      7.68 o 
   4   2   8      165.71      180.41     15.40 o 
   5   2   8        8.62       11.47     21.29 o 
  -5   3   8        1.77       -8.94      8.94 o 
  -4   3   8        1.27        6.71      5.27 o 
  -3   3   8      280.86      283.93      6.11 o 
  -2   3   8      402.56      375.09      5.75 o 
  -1   3   8       19.98       18.82      4.97 o 
   0   3   8        4.71        1.67      4.35 o 
   1   3   8       34.90       36.30      3.74 o 
   2   3   8       47.50       44.55      3.32 o 
   3   3   8       14.92        9.00      4.76 o 
   4   3   8       45.25       58.52     16.44 o 
   5   3   8        2.91        8.60     19.90 o 
  -5   4   8        4.25        0.36      8.60 o 
  -4   4   8      349.36      323.67     13.19 o 
  -3   4   8     1232.71     1264.96     10.68 o 
  -2   4   8       40.15       27.93      4.18 o 
  -1   4   8      663.22      694.18     27.03 o 
   0   4   8        4.43       -2.11      6.89 o 
   1   4   8       14.14       16.95      3.51 o 
   2   4   8        0.06        2.33      3.79 o 
   3   4   8      177.20      158.38      6.65 o 
   4   4   8       52.69       77.81     22.90 o 
   5   4   8       70.83       45.47     13.09 o 
  -5   5   8      117.93      128.63     14.56 o 
  -4   5   8       72.22       65.31      7.81 o 
  -3   5   8      625.34      644.75      9.61 o 
  -2   5   8      349.56      354.20      6.87 o 
  -1   5   8       73.36       73.58      5.65 o 
   0   5   8      699.21      704.18     14.34 o 
   1   5   8      372.93      393.47      5.50 o 
   2   5   8      107.89       94.11     10.02 o 
   3   5   8       29.46       17.27      8.00 o 
   4   5   8       30.20       40.36      6.67 o 
  -5   6   8        1.45       24.11     12.85 o 
  -4   6   8        0.22        7.40      6.96 o 
  -3   6   8      303.71      308.54      7.47 o 
  -2   6   8      263.28      277.70     11.28 o 
  -1   6   8      364.87      379.30     12.61 o 
   0   6   8      195.67      190.44      9.33 o 
   1   6   8      400.82      431.56      8.62 o 
   2   6   8      655.38      587.94     11.79 o 
   3   6   8      129.73      138.42      6.10 o 
   4   6   8       81.99       96.63     10.57 o 
  -4   7   8        7.04       18.32      7.29 o 
  -3   7   8       61.44       57.33      6.75 o 
  -2   7   8      127.08      101.63      9.45 o 
  -1   7   8       90.09      103.38      9.10 o 
   0   7   8       91.87       95.69      8.38 o 
   1   7   8     2653.59     2597.54     38.77 o 
   2   7   8      159.67      148.91      5.45 o 
   3   7   8      150.80      155.67     10.59 o 
   4   7   8       10.00       16.17      9.12 o 
  -4   8   8       21.39       13.20      7.02 o 
  -3   8   8      112.74      103.27      7.57 o 
  -2   8   8       62.01       37.21      8.84 o 
  -1   8   8      458.73      407.73     13.37 o 
   0   8   8       26.94       25.21      7.60 o 
   1   8   8      411.00      432.89      9.44 o 
   2   8   8      571.57      533.31     13.85 o 
   3   8   8       50.63       55.14      9.32 o 
   4   8   8        0.84       11.35      8.65 o 
  -4   9   8       11.89       -4.64      6.66 o 
  -3   9   8       50.07       51.67      8.09 o 
  -2   9   8      160.58      161.36     11.61 o 
  -1   9   8      181.73      157.29     10.24 o 
   0   9   8     1088.28     1011.54     18.10 o 
   1   9   8      220.31      238.48     10.46 o 
   2   9   8      250.40      244.42     10.42 o 
   3   9   8      195.12      195.35     11.55 o 
   4   9   8      110.32      125.29     11.48 o 
  -4  10   8      183.26      162.90      8.52 o 
  -3  10   8      389.72      389.08     10.88 o 
  -2  10   8      168.96      169.82     11.83 o 
  -1  10   8     1044.49      981.86     18.84 o 
   0  10   8        0.23       -1.03      7.41 o 
   1  10   8        0.69        5.06      4.14 o 
   2  10   8      105.07       98.71      8.80 o 
   3  10   8      176.50      170.14     10.89 o 
   4  10   8       58.25       67.92     11.25 o 
  -4  11   8        2.10        3.04      6.84 o 
  -3  11   8       64.15       53.76      7.07 o 
  -2  11   8      373.91      379.91     14.81 o 
  -1  11   8      461.38      434.80     14.84 o 
   0  11   8       19.62       14.85      7.26 o 
   1  11   8       17.33       16.94      5.08 o 
   2  11   8       55.33       46.60      8.17 o 
   3  11   8        7.16        8.45      8.00 o 
   4  11   8        3.27        0.66      8.23 o 
  -4  12   8       91.90      110.50      7.76 o 
  -3  12   8        6.21        1.79      6.37 o 
  -2  12   8       68.66       70.99     11.87 o 
  -1  12   8      654.50      619.89     17.12 o 
   0  12   8      114.31      113.35      8.96 o 
   1  12   8      152.00      136.29      5.70 o 
   2  12   8       12.40       22.12      6.93 o 
   3  12   8       85.07       89.19      9.25 o 
   4  12   8        0.42        0.32      8.15 o 
  -4  13   8        0.10       19.60     12.72 o 
  -3  13   8       19.63       37.02      7.94 o 
  -2  13   8      333.38      330.41     14.76 o 
  -1  13   8      190.09      166.05     11.42 o 
   0  13   8      140.93      133.66     10.51 o 
   1  13   8        9.64        8.74      4.20 o 
   2  13   8        0.02       -4.55      4.67 o 
   3  13   8        0.71        5.68      8.24 o 
   4  13   8       11.16       14.53      9.91 o 
  -4  14   8        0.29        3.00     18.02 o 
  -3  14   8        3.93       15.07      7.20 o 
  -2  14   8      126.31      105.91     11.91 o 
  -1  14   8        0.03       -8.29      9.02 o 
   0  14   8        4.96        8.09      8.04 o 
   1  14   8       15.62       24.70      4.75 o 
   2  14   8      154.93      170.40      7.09 o 
   3  14   8        1.73       -6.98      7.41 o 
   4  14   8        1.80        1.14      7.75 o 
  -4  15   8        4.86       23.83     10.90 o 
  -3  15   8       16.73       17.50      7.79 o 
  -2  15   8        0.02      -10.36     10.36 o 
  -1  15   8        0.04       -9.54      9.54 o 
   0  15   8      204.59      220.15     12.42 o 
   1  15   8      370.50      391.74      8.66 o 
   2  15   8        0.53        1.95      6.11 o 
   3  15   8        0.88       -2.93      5.51 o 
  -3  16   8        2.23       -7.86     11.62 o 
  -2  16   8       58.17       33.38     10.98 o 
  -1  16   8        4.24       -4.70      9.69 o 
   0  16   8       27.95       29.54      5.02 o 
   1  16   8       29.36       26.15      6.21 o 
   2  16   8        0.94        2.98      5.01 o 
   3  16   8      131.91      115.54      9.30 o 
  -3  17   8       10.40       -1.68      8.10 o 
  -2  17   8       38.52       17.12     10.21 o 
  -1  17   8       18.63       17.83     10.08 o 
   0  17   8       29.98       36.44     12.57 o 
   1  17   8       55.64       54.60      7.34 o 
   2  17   8       18.01       21.79      6.07 o 
   3  17   8       39.04       26.29     16.93 o 
  -3  18   8       62.10       62.63      9.69 o 
  -2  18   8        3.51       -8.43      9.98 o 
  -1  18   8      108.10       98.13     11.04 o 
   0  18   8       24.70       15.78      9.94 o 
   1  18   8       31.33       18.17      4.55 o 
   2  18   8        0.22        1.83      5.34 o 
   3  18   8       23.56       74.60     14.28 o 
  -3  19   8      101.76       81.10      8.96 o 
  -2  19   8       11.28        4.49     11.77 o 
  -1  19   8       31.39       29.35     11.21 o 
   0  19   8       10.50        4.95      9.82 o 
   1  19   8       26.64       17.92      8.68 o 
   2  19   8        1.55        1.43      6.60 o 
   3  19   8        8.25       29.21     12.40 o 
  -2  20   8        6.83        8.24      9.84 o 
  -1  20   8      110.99      116.72     13.12 o 
   0  20   8       27.57       16.61      8.85 o 
   1  20   8        3.06       17.76     10.16 o 
   2  20   8       68.81       68.94     11.12 o 
  -2  21   8       55.08       45.09     13.41 o 
  -1  21   8       24.33       22.23     11.20 o 
   0  21   8        5.69       -3.77      7.78 o 
   1  21   8       57.84       63.94     11.75 o 
   2  21   8       15.39       18.77      7.26 o 
  -1  22   8       58.85       74.07     11.83 o 
   0  22   8        9.53        1.41      7.83 o 
   1  22   8       33.41       29.69      9.86 o 
   0  23   8       59.55       69.25      8.26 o 
  -3   0   9      235.46      239.50     11.60 o 
  -1   0   9       96.67      119.60      9.54 o 
   1   0   9      268.25      261.32     10.26 o 
   3   0   9       86.05       87.75      8.60 o 
  -4   1   9        4.49        9.80     16.97 o 
  -3   1   9      137.25      121.58      8.10 o 
  -2   1   9       77.06       72.43      3.91 o 
  -1   1   9      472.81      477.85      6.73 o 
   0   1   9      220.48      254.76      7.69 o 
   1   1   9      605.78      626.10     13.72 o 
   2   1   9       42.08       41.56      4.44 o 
   3   1   9        1.36       -0.93      4.55 o 
   4   1   9       31.58       32.15      7.89 o 
  -4   2   9       30.59       31.11      5.49 o 
  -3   2   9      141.31      135.00      7.71 o 
  -2   2   9       27.11       30.32      4.26 o 
  -1   2   9        0.06       -1.36      5.29 o 
   0   2   9      970.22     1003.07     17.36 o 
   1   2   9       98.69       96.86      7.86 o 
   2   2   9       95.92       85.75      5.04 o 
   3   2   9      224.90      223.82      7.67 o 
   4   2   9       59.77       55.60      6.85 o 
  -4   3   9      136.05      125.64      7.72 o 
  -3   3   9       43.62       45.75      4.92 o 
  -2   3   9       31.16       27.31      7.80 o 
  -1   3   9       65.12       64.18      5.85 o 
   0   3   9       50.97       66.17      5.78 o 
   1   3   9       18.77       29.56      4.59 o 
   2   3   9        0.13        1.29      3.85 o 
   3   3   9       61.72       53.05      8.68 o 
   4   3   9      146.10      169.39      7.38 o 
  -4   4   9        6.82        3.16      6.37 o 
  -3   4   9        0.06        3.08      4.63 o 
  -2   4   9      347.23      312.02      7.90 o 
  -1   4   9      128.49      113.86      6.43 o 
   0   4   9      203.55      218.44     10.05 o 
   1   4   9      296.63      280.26      9.35 o 
   2   4   9        0.57       -0.80      4.01 o 
   3   4   9      134.85      133.70      6.52 o 
   4   4   9      127.22      165.24     10.55 o 
  -4   5   9       80.51       90.97      7.49 o 
  -3   5   9      106.84      115.30     11.14 o 
  -2   5   9      164.81      162.35      5.80 o 
  -1   5   9      126.83       97.26     11.09 o 
   0   5   9        3.15        1.90      7.33 o 
   1   5   9       13.37       29.17      4.20 o 
   2   5   9      176.26      199.34      6.29 o 
   3   5   9       12.00        3.43      4.26 o 
   4   5   9      126.33      132.14     11.59 o 
  -4   6   9        8.09       11.61     13.98 o 
  -3   6   9       77.83       53.64      5.22 o 
  -2   6   9      225.57      204.34      6.10 o 
  -1   6   9       66.13       55.92      8.98 o 
   0   6   9      990.84      951.07     17.84 o 
   1   6   9      300.01      313.71      5.51 o 
   2   6   9      167.42      152.77      9.80 o 
   3   6   9        2.44       -2.49      7.35 o 
   4   6   9       25.50       37.48      9.00 o 
  -4   7   9       27.30       26.37      6.22 o 
  -3   7   9       12.46       10.07      6.56 o 
  -2   7   9      603.25      655.07     17.30 o 
  -1   7   9       21.20       25.98      8.41 o 
   0   7   9      299.07      283.91     12.15 o 
   1   7   9        4.07       11.17      3.19 o 
   2   7   9      359.49      336.68     11.86 o 
   3   7   9       15.35        0.43      7.86 o 
   4   7   9       11.87       20.82      8.34 o 
  -4   8   9        7.13        7.05      6.08 o 
  -3   8   9        5.21        6.49     13.72 o 
  -2   8   9      216.26      241.16     12.76 o 
  -1   8   9      294.03      292.27     12.64 o 
   0   8   9     2139.81     2140.50     25.95 o 
   1   8   9      356.53      399.86      8.26 o 
   2   8   9      140.98      135.65      9.24 o 
   3   8   9       76.63       75.77      9.83 o 
   4   8   9        0.74        7.07      8.26 o 
  -4   9   9      165.26      157.48     15.98 o 
  -3   9   9       10.77        3.48      6.46 o 
  -2   9   9      179.91      175.81     12.36 o 
  -1   9   9      403.35      396.82     14.15 o 
   0   9   9       21.68       26.80      8.29 o 
   1   9   9        8.89       13.79      4.57 o 
   2   9   9       59.62       57.20      8.24 o 
   3   9   9      105.81       83.87      9.55 o 
   4   9   9        1.68        7.05      9.62 o 
  -4  10   9        4.96        0.54      8.58 o 
  -3  10   9       29.75       32.24     13.98 o 
  -2  10   9      525.22      501.32     16.10 o 
  -1  10   9        0.86       -3.37      8.55 o 
   0  10   9       90.16       78.20      8.46 o 
   1  10   9      488.23      485.08      9.09 o 
   2  10   9      228.76      222.17     10.93 o 
   3  10   9        0.03       -4.09      7.46 o 
   4  10   9       35.15       33.53     10.25 o 
  -4  11   9      135.02      100.80     10.66 o 
  -3  11   9        8.19       21.15      8.72 o 
  -2  11   9       15.54       21.98      9.34 o 
  -1  11   9       16.39       20.27      7.98 o 
   0  11   9      150.89      142.10      9.67 o 
   1  11   9       71.81       69.37      5.25 o 
   2  11   9       15.52       19.42      6.77 o 
   3  11   9        2.07       -2.72      8.09 o 
   4  11   9        0.35        0.03      7.65 o 
  -4  12   9        9.19       -5.66     23.28 o 
  -3  12   9      137.10      126.46      7.90 o 
  -2  12   9       63.92       81.99     10.97 o 
  -1  12   9       84.24       71.94      9.79 o 
   0  12   9      144.41      134.85      9.70 o 
   1  12   9        0.12        1.02      4.40 o 
   2  12   9        7.76        7.51      7.56 o 
   3  12   9       58.15       77.24      9.13 o 
   4  12   9        0.62       15.84      8.93 o 
  -4  13   9        2.01       -6.38     27.37 o 
  -3  13   9       21.98       38.73     13.74 o 
  -2  13   9       67.35       58.54     10.95 o 
  -1  13   9       21.08       21.38      8.94 o 
   0  13   9       43.88       58.90      8.83 o 
   1  13   9      147.08      143.64      6.40 o 
   2  13   9       26.20       26.25      8.16 o 
   3  13   9       38.63       49.42      8.96 o 
   4  13   9        0.26       17.43     10.05 o 
  -3  14   9       53.17       60.21      8.21 o 
  -2  14   9        7.38        7.59      8.98 o 
  -1  14   9        0.39       -5.05      9.34 o 
   0  14   9        3.31       26.90      8.11 o 
   1  14   9      140.52      167.94      9.28 o 
   2  14   9        1.11        2.59      7.55 o 
   3  14   9       19.00       28.44      8.64 o 
  -3  15   9       16.50       12.09      7.03 o 
  -2  15   9       13.43       19.00      9.77 o 
  -1  15   9      109.69      117.03     11.03 o 
   0  15   9        2.59        1.12      8.81 o 
   1  15   9       59.37       85.09      8.30 o 
   2  15   9       27.67       15.08      7.65 o 
   3  15   9        7.98       18.46      7.60 o 
  -3  16   9        0.86        4.33      7.54 o 
  -2  16   9       23.65       24.00      9.80 o 
  -1  16   9        1.92        7.48      8.72 o 
   0  16   9      261.25      270.83     13.20 o 
   1  16   9        3.90       11.01      5.86 o 
   2  16   9       42.41       44.45     11.54 o 
   3  16   9      114.26      122.40     18.30 o 
  -3  17   9       13.47       39.40     21.17 o 
  -2  17   9        8.40        7.71      8.77 o 
  -1  17   9        5.58       10.16      9.75 o 
   0  17   9        0.65       14.74      9.76 o 
   1  17   9        2.46        2.05      6.01 o 
   2  17   9       74.12       67.47      8.50 o 
   3  17   9        1.56       -3.23      6.76 o 
  -2  18   9       38.52       45.13     12.17 o 
  -1  18   9       30.13       34.59     11.71 o 
   0  18   9        7.87       17.37      5.07 o 
   1  18   9       13.62        6.47      6.23 o 
   2  18   9       13.92       14.15      6.03 o 
  -2  19   9       18.90       16.55     12.08 o 
  -1  19   9       29.89        9.77     11.23 o 
   0  19   9        0.42        5.95     10.06 o 
   1  19   9        1.03       -2.08      8.05 o 
   2  19   9      101.31      127.19     20.58 o 
  -2  20   9       22.62       19.24     10.28 o 
  -1  20   9       19.41       11.85      9.05 o 
   0  20   9       15.96       32.52     11.29 o 
   1  20   9       33.30       27.62      9.81 o 
   2  20   9        1.02       -2.91      9.28 o 
  -1  21   9        8.91       -8.25     11.96 o 
   0  21   9       41.09       49.85     11.66 o 
   1  21   9        1.17       10.69     10.19 o 
   0  22   9      104.78      121.17     16.08 o 
  -4   0  10       80.80      106.27     11.95 o 
  -2   0  10      546.11      539.88     15.75 o 
   0   0  10       50.98       27.93      8.15 o 
   2   0  10       58.93       48.54      6.79 o 
   4   0  10      204.95      178.74     11.86 o 
  -4   1  10       43.90       66.77     17.77 o 
  -3   1  10       40.94       49.46      5.25 o 
  -2   1  10      295.20      306.19     10.17 o 
  -1   1  10        7.56       10.08      5.72 o 
   0   1  10      150.84      162.54      7.27 o 
   1   1  10        0.07       -3.96      7.85 o 
   2   1  10       37.36       29.28      4.67 o 
   3   1  10        0.03       -3.96      7.15 o 
   4   1  10       25.93       23.57      5.23 o 
  -4   2  10        4.93        5.49      5.60 o 
  -3   2  10        0.05        5.84      4.94 o 
  -2   2  10       38.49       44.63      7.42 o 
  -1   2  10      113.35      123.99      6.93 o 
   0   2  10      300.56      318.95      9.10 o 
   1   2  10      350.64      350.13      6.04 o 
   2   2  10      904.73      849.44     11.46 o 
   3   2  10       56.37       44.09      4.90 o 
   4   2  10       98.71       98.58     11.28 o 
  -4   3  10        7.60        9.52      6.24 o 
  -3   3  10      168.35      150.13      6.20 o 
  -2   3  10      121.90       95.56      9.06 o 
  -1   3  10      354.85      359.57      9.13 o 
   0   3  10      785.77      768.26     11.89 o 
   1   3  10      231.15      254.87      9.97 o 
   2   3  10      597.68      572.07     10.27 o 
   3   3  10      181.75      164.97      6.94 o 
   4   3  10       41.25       39.81      5.49 o 
  -4   4  10        1.56        4.46     10.42 o 
  -3   4  10        0.01        4.28      4.99 o 
  -2   4  10        0.02       -0.95      4.40 o 
  -1   4  10        1.61       -0.53      5.58 o 
   0   4  10      203.31      226.96     11.13 o 
   1   4  10     1863.90     1905.39     12.51 o 
   2   4  10       81.63       80.54      5.44 o 
   3   4  10        5.26        6.94      4.70 o 
   4   4  10       10.04        1.79      6.78 o 
  -4   5  10        1.18        1.99     13.60 o 
  -3   5  10      166.83      161.23      6.66 o 
  -2   5  10      202.72      173.54      5.95 o 
  -1   5  10       23.24       29.77      8.40 o 
   0   5  10       27.31       31.50      8.24 o 
   1   5  10       18.20       42.02      4.75 o 
   2   5  10      229.82      219.97     17.31 o 
   3   5  10      296.85      316.37     13.35 o 
  -4   6  10        0.61       10.26      6.03 o 
  -3   6  10       29.56       32.50      6.52 o 
  -2   6  10       13.64        8.88      5.69 o 
  -1   6  10      366.60      362.66     14.10 o 
   0   6  10      617.08      610.42     15.98 o 
   1   6  10      642.91      723.67     10.86 o 
   2   6  10      243.55      240.85     10.89 o 
   3   6  10      103.84       95.13      9.76 o 
   4   6  10        6.59       -7.80      7.80 o 
  -4   7  10       19.81       25.63      6.77 o 
  -3   7  10      390.46      406.09     10.71 o 
  -2   7  10       31.56       24.90     10.09 o 
  -1   7  10       70.47       65.38      9.07 o 
   0   7  10       89.40       79.99      8.60 o 
   1   7  10       44.08       44.26      9.43 o 
   2   7  10       57.52       58.53      8.23 o 
   3   7  10       51.29       29.99      7.64 o 
  -4   8  10        0.56       -7.09      7.09 o 
  -3   8  10       59.72       46.16      6.68 o 
  -2   8  10       71.87       79.90     11.11 o 
  -1   8  10      121.23       87.78      9.82 o 
   0   8  10       54.02       54.52      8.84 o 
   1   8  10      261.51      261.46      7.86 o 
   2   8  10      146.69      110.33      8.87 o 
   3   8  10       20.42        1.25      6.95 o 
  -4   9  10       45.41       34.90      7.76 o 
  -3   9  10       20.97       21.57     15.03 o 
  -2   9  10      175.25      192.65     12.99 o 
  -1   9  10      490.54      480.10     15.59 o 
   0   9  10        1.75        1.86      7.96 o 
   1   9  10        0.78        3.01      4.54 o 
   2   9  10        9.39        6.82      7.34 o 
   3   9  10       47.93       40.94      8.79 o 
   4   9  10        7.99       -7.76      7.76 o 
  -4  10  10        7.47       21.11     15.09 o 
  -3  10  10        0.12        8.36      7.22 o 
  -2  10  10       38.57       43.38      8.96 o 
  -1  10  10        3.75       13.15      8.51 o 
   0  10  10        0.01       -2.14      8.06 o 
   1  10  10      384.91      391.17      8.93 o 
   2  10  10       78.74       76.30      8.71 o 
   3  10  10        0.44       -8.10      8.10 o 
   4  10  10        3.17       -7.03      7.03 o 
  -3  11  10       22.42       19.23      6.61 o 
  -2  11  10       49.93       25.57      9.82 o 
  -1  11  10      332.93      326.66     14.00 o 
   0  11  10      392.15      372.15     14.09 o 
   1  11  10        2.45        3.60      4.92 o 
   2  11  10      126.65      137.30      9.93 o 
   3  11  10      111.07      109.34      9.96 o 
  -3  12  10        0.01        1.61      8.73 o 
  -2  12  10        6.01        0.89      9.37 o 
  -1  12  10       43.90       50.59      9.96 o 
   0  12  10       81.25       86.58     10.10 o 
   1  12  10      136.39      125.06      6.63 o 
   2  12  10      269.23      294.81     13.02 o 
   3  12  10       61.55       40.92      9.34 o 
  -3  13  10       11.20       21.84     14.87 o 
  -2  13  10      115.86      129.98     12.53 o 
  -1  13  10       84.89       65.36      9.23 o 
   0  13  10      178.02      169.26     10.45 o 
   1  13  10        0.29        0.59      6.68 o 
   2  13  10       16.18       34.51      8.75 o 
   3  13  10       44.42       32.44      8.77 o 
  -3  14  10        3.40       12.54     10.98 o 
  -2  14  10      105.39      123.88     11.59 o 
  -1  14  10        8.22       13.71      9.03 o 
   0  14  10      105.67      100.73     10.66 o 
   1  14  10       15.44       21.93      6.83 o 
   2  14  10        6.69       13.05      7.70 o 
   3  14  10        0.04       -5.75      7.68 o 
  -3  15  10       14.60       26.77      7.02 o 
  -2  15  10        0.79       11.36      8.45 o 
  -1  15  10        0.65       10.73     10.03 o 
   0  15  10      249.13      237.98     12.48 o 
   1  15  10        4.79       15.60      6.46 o 
   2  15  10        5.78       14.02      8.05 o 
   3  15  10        0.17        3.67      9.01 o 
  -3  16  10       13.33       18.41      7.53 o 
  -2  16  10       17.67       16.27      9.62 o 
  -1  16  10       10.63       39.82     10.99 o 
   0  16  10        1.65       -0.50      8.26 o 
   1  16  10       14.15       27.52      7.32 o 
   2  16  10       94.59       89.55      9.74 o 
  -2  17  10       10.25        5.70      9.96 o 
  -1  17  10       90.75       91.33     12.30 o 
   0  17  10       28.88       47.83     10.14 o 
   1  17  10       92.65      109.35      9.20 o 
   2  17  10      127.81      101.09     10.32 o 
  -2  18  10        2.45       -5.61     11.93 o 
  -1  18  10        4.78        0.28     11.05 o 
   0  18  10       16.47       30.53      6.34 o 
   1  18  10      162.66      149.61      9.44 o 
   2  18  10        7.27       -8.00      8.00 o 
  -1  19  10        7.91       14.97      9.46 o 
   0  19  10        1.94       14.10      8.29 o 
  -1  20  10       49.45       56.75     12.41 o 
   0  20  10       28.45       18.30     10.40 o 
   1  20  10       17.24        4.52     10.29 o 
  -3   0  11      261.37      273.13     13.14 o 
  -1   0  11        2.52        6.20      8.57 o 
   1   0  11      660.51      717.71     10.84 o 
   3   0  11       87.77       99.94      9.51 o 
  -4   1  11       11.50       -2.00      8.22 o 
  -3   1  11       19.72       17.01     10.96 o 
  -2   1  11      100.56       93.19      7.06 o 
  -1   1  11      199.32      173.77      7.98 o 
   0   1  11      662.66      666.47     12.02 o 
   1   1  11      186.93      191.75      8.97 o 
   2   1  11       78.08       73.29      5.62 o 
   3   1  11      326.72      330.87      9.83 o 
   4   1  11       21.79       12.19     11.55 o 
  -4   2  11       15.36       12.43      8.53 o 
  -3   2  11        6.02        5.90      5.34 o 
  -2   2  11        4.03        3.86      8.94 o 
  -1   2  11      197.60      206.48      9.26 o 
   0   2  11        8.79       11.70      5.63 o 
   1   2  11       17.24       34.95      5.82 o 
   2   2  11       70.52       72.94      5.58 o 
   3   2  11       83.16       73.73     19.43 o 
   4   2  11       24.70       11.19     27.93 o 
  -4   3  11       51.22       57.66     19.86 o 
  -3   3  11        0.20        1.03      6.89 o 
  -2   3  11      220.23      225.63     11.05 o 
  -1   3  11        1.54        8.06      5.65 o 
   0   3  11        8.19        2.96      5.60 o 
   1   3  11     1572.34     1631.45     15.32 o 
   2   3  11       43.38       38.43      4.92 o 
   3   3  11        0.04        4.28      7.59 o 
   4   3  11       24.63       44.95     32.42 o 
  -4   4  11        2.92        0.76      5.94 o 
  -3   4  11        5.77        3.87     10.23 o 
  -2   4  11      143.78      139.98      7.80 o 
  -1   4  11      221.89      236.02      8.73 o 
   0   4  11       89.11       94.62     10.08 o 
   1   4  11       62.10       83.91      4.56 o 
   2   4  11      157.38      147.54      6.32 o 
   3   4  11       33.46       30.89      8.80 o 
   4   4  11       26.84       -6.74      8.85 o 
  -4   5  11        8.70       50.62     12.39 o 
  -3   5  11        0.69        2.19      7.01 o 
  -2   5  11       33.06       25.09      4.67 o 
  -1   5  11      605.20      545.61     16.34 o 
   0   5  11     1025.08     1105.90     20.88 o 
   1   5  11       38.81       49.84      5.87 o 
   2   5  11       47.34       44.67      4.92 o 
   3   5  11        7.78       18.32      8.31 o 
   4   5  11       58.95        7.81      8.36 o 
  -4   6  11       32.80       50.75     21.73 o 
  -3   6  11        5.09       13.12      6.47 o 
  -2   6  11       49.79       37.04      5.72 o 
  -1   6  11      116.40      128.36     10.73 o 
   0   6  11      180.37      229.25     11.50 o 
   1   6  11       40.13       49.85      4.33 o 
   2   6  11        3.07       -0.40      6.63 o 
   3   6  11        1.12       11.38      8.29 o 
  -4   7  11        0.02       -1.13      6.14 o 
  -3   7  11        6.84       12.37     16.87 o 
  -2   7  11       50.83       52.11      6.47 o 
  -1   7  11       35.68       37.82      9.88 o 
   0   7  11        9.50       -4.82      8.85 o 
   1   7  11        0.02        4.35      4.90 o 
   2   7  11        3.08       -5.90      5.90 o 
   3   7  11        4.07       18.24      7.73 o 
   4   7  11      100.62       63.00      8.85 o 
  -3   8  11       16.93       15.87      6.25 o 
  -2   8  11       34.06       19.35      8.77 o 
  -1   8  11        8.03        7.10      8.95 o 
   0   8  11       59.96       61.80      9.59 o 
   1   8  11        9.96        9.38      5.03 o 
   2   8  11       12.57        4.25      7.54 o 
   3   8  11        4.89       13.65      6.55 o 
  -3   9  11        1.63       -5.02      6.28 o 
  -2   9  11       19.52       11.88      9.23 o 
  -1   9  11      129.84      114.14     11.17 o 
   0   9  11       89.88       87.38      9.48 o 
   1   9  11       26.19       26.42      5.20 o 
   2   9  11       28.61       30.98      7.00 o 
   3   9  11        0.03       -1.43      8.04 o 
  -3  10  11       12.26       11.60      6.20 o 
  -2  10  11      186.73      190.24     13.19 o 
  -1  10  11       70.17       57.88      9.46 o 
   0  10  11       28.02       26.69      8.25 o 
   1  10  11        3.64        0.76      5.05 o 
   2  10  11      111.21       99.86      9.75 o 
   3  10  11        2.58       -4.71      8.47 o 
  -3  11  11       41.14       79.91     13.98 o 
  -2  11  11      106.50       97.51     10.81 o 
  -1  11  11        1.60        3.53      8.78 o 
   0  11  11       28.73       16.38      8.78 o 
   1  11  11      679.68      718.23     12.07 o 
   2  11  11        4.38        2.94      7.59 o 
   3  11  11        6.35       -7.03      7.03 o 
  -3  12  11        6.48       38.95      7.81 o 
  -2  12  11        0.26       11.59     10.55 o 
  -1  12  11      271.20      275.47     14.34 o 
   0  12  11       63.10       71.28     10.15 o 
   1  12  11        7.26       14.28      7.93 o 
   2  12  11       37.50       37.92      7.79 o 
   3  12  11       44.72       28.84      8.24 o 
  -3  13  11       88.82      103.07     17.75 o 
  -2  13  11        6.94       -2.93      9.86 o 
  -1  13  11      147.70      133.90     12.12 o 
   0  13  11      121.70      119.19     10.45 o 
   1  13  11       70.86       80.78      8.86 o 
   2  13  11       43.16       38.03      8.98 o 
   3  13  11      105.80       82.20      9.65 o 
  -2  14  11       33.72       23.42     10.09 o 
  -1  14  11       11.05       11.01      8.45 o 
   0  14  11       35.77       71.14     10.46 o 
   1  14  11        1.41       -1.89      6.64 o 
   2  14  11       12.17       41.25      9.22 o 
  -2  15  11        5.25        1.08      8.91 o 
  -1  15  11       74.71       67.19     10.89 o 
   0  15  11       89.62       75.21     10.89 o 
   1  15  11       20.21       29.10      8.27 o 
   2  15  11        4.76       22.95      9.16 o 
  -2  16  11       34.11       36.43      9.46 o 
  -1  16  11       20.35        7.73      9.93 o 
   0  16  11        0.20        4.01      5.40 o 
   1  16  11        0.14       16.74      7.28 o 
   2  16  11       12.21       24.94      9.35 o 
  -2  17  11       31.74       31.69      9.25 o 
  -1  17  11        1.73       -5.86      9.91 o 
   0  17  11        1.10        9.43     24.99 o 
   1  17  11      141.85      166.43     10.60 o 
   2  17  11       13.10        3.17      8.59 o 
  -1  18  11       21.59       30.81     10.60 o 
   0  18  11       17.07       31.75     18.55 o 
   1  18  11        0.00       -5.81      7.38 o 
   0  19  11       86.07       81.88     11.48 o 
  -2   0  12      171.67      183.71     12.84 o 
   0   0  12      223.69      212.93     12.07 o 
   2   0  12       10.89       23.64      7.68 o 
  -3   1  12        0.01       -6.49      6.49 o 
  -2   1  12        3.64        5.06      5.73 o 
  -1   1  12       31.05       26.28     11.73 o 
   0   1  12       72.13       66.58      7.00 o 
   1   1  12      241.23      259.50      6.19 o 
   2   1  12      897.34      835.24     23.61 o 
   3   1  12       46.26       60.47      7.83 o 
  -3   2  12      133.89      120.26     13.01 o 
  -2   2  12       84.15       73.06      9.02 o 
  -1   2  12        0.26        0.31      5.33 o 
   0   2  12       12.35       16.55      6.15 o 
   1   2  12       85.99      100.49      4.73 o 
   2   2  12        0.39       -1.38      4.15 o 
   3   2  12       16.02       10.18     23.00 o 
  -3   3  12        2.99        2.04      6.40 o 
  -2   3  12        2.50        4.06      6.16 o 
  -1   3  12       28.53       16.20      6.43 o 
   0   3  12      102.65      113.85     10.73 o 
   1   3  12       77.98       93.13     11.92 o 
   2   3  12        8.48        1.72      4.09 o 
   3   3  12       29.59       22.61      7.51 o 
  -3   4  12      125.33      151.73     10.61 o 
  -2   4  12       82.39       82.44      7.57 o 
  -1   4  12        5.71        3.14      5.54 o 
   0   4  12      123.10      107.20     10.57 o 
   1   4  12       26.77       49.49      6.74 o 
   2   4  12        6.59       -0.16      3.79 o 
   3   4  12        0.11       13.36      7.06 o 
  -3   5  12        0.34       -3.79      5.91 o 
  -2   5  12        5.72        1.70      4.58 o 
  -1   5  12       18.39       25.37      8.53 o 
   0   5  12        2.83       -1.52      8.01 o 
   1   5  12       31.35       42.73      4.13 o 
   2   5  12       39.42       21.46      7.00 o 
   3   5  12        0.03       -1.22      7.45 o 
  -3   6  12       56.07       77.43     18.26 o 
  -2   6  12        0.08       -3.46      5.71 o 
  -1   6  12        1.35        2.88      8.10 o 
   0   6  12       89.51       72.94      9.28 o 
   1   6  12       33.31       47.68      6.34 o 
   2   6  12       31.77       18.21      7.43 o 
   3   6  12       75.52       86.55      8.75 o 
  -3   7  12        6.64        8.77      6.69 o 
  -2   7  12       40.17       33.15      6.30 o 
  -1   7  12      239.51      196.58     12.18 o 
   0   7  12        1.28        3.47      8.50 o 
   1   7  12       38.64       50.95     12.60 o 
   2   7  12        2.45       -6.63      6.63 o 
   3   7  12       66.25       51.51      8.12 o 
  -3   8  12        4.27        0.27     12.65 o 
  -2   8  12       79.53       77.34      7.24 o 
  -1   8  12       52.63       49.15      9.06 o 
   0   8  12       31.78       20.97      8.91 o 
   1   8  12       27.88       26.76      9.05 o 
   3   8  12       74.26       88.02      9.85 o 
  -3   9  12        2.53        4.44     11.72 o 
  -2   9  12        0.85       23.38      9.97 o 
  -1   9  12        0.14       15.93      9.03 o 
   0   9  12       17.92        7.16      8.58 o 
   1   9  12        0.99        8.02      5.25 o 
   2   9  12       70.25       64.08      9.46 o 
   3   9  12        0.95       29.66      8.35 o 
  -3  10  12        0.05        1.26      7.85 o 
  -2  10  12      157.08      137.19     12.37 o 
  -1  10  12       61.35       62.10     11.16 o 
   0  10  12       68.84       67.53      9.58 o 
   1  10  12       58.59       72.52     10.14 o 
   2  10  12        0.47       -0.53      7.62 o 
   3  10  12        0.57        7.07      7.68 o 
  -3  11  12       26.63       24.35     31.69 o 
  -2  11  12        1.19      -10.35     10.35 o 
  -1  11  12        0.17       -8.01      8.01 o 
   0  11  12       20.17       23.53      9.05 o 
   1  11  12        5.26        1.85      6.99 o 
   2  11  12        1.00        2.71      7.04 o 
   3  11  12       21.71       28.97      8.95 o 
  -2  12  12        2.98       -3.03      9.97 o 
  -1  12  12       54.04       32.17     10.12 o 
   0  12  12       53.25       63.69     11.17 o 
   1  12  12       32.60       15.79      7.65 o 
   2  12  12        0.02        9.67      8.25 o 
  -2  13  12       56.07       61.56     10.42 o 
  -1  13  12       40.03       36.23      9.52 o 
   0  13  12       11.42        9.79      7.70 o 
   1  13  12        2.30        5.54      7.60 o 
   2  13  12      162.67      159.95     11.65 o 
  -2  14  12        7.29       23.38     11.42 o 
  -1  14  12       45.60       41.21     10.03 o 
   0  14  12      131.49      111.45     11.84 o 
   1  14  12       27.50       35.05      8.67 o 
   2  14  12        3.19       14.30      7.94 o 
  -1  15  12        0.71       14.26     10.91 o 
   0  15  12        0.79       -8.91      8.94 o 
   1  15  12      159.69      222.26     12.33 o 
  -1  16  12       11.22       17.93     11.37 o 
   0  16  12        7.01       19.93     12.42 o 
   1  16  12       64.85      113.49     10.34 o 
   0  17  12       94.52      150.55     20.51 o 
  -3   0  13       32.94       33.22      8.73 o 
  -1   0  13       39.98       31.88      9.71 o 
   1   0  13      404.83      447.12     13.36 o 
   3   0  13        0.70       19.13      5.91 o 
  -3   1  13       23.25       33.64     23.10 o 
  -2   1  13       69.27       76.56     18.47 o 
  -1   1  13      113.90      131.92      8.24 o 
   0   1  13       82.46       71.07     13.45 o 
   1   1  13      135.48      158.94     10.44 o 
   2   1  13       45.36       24.74      4.80 o 
   3   1  13       55.58       80.09     12.59 o 
  -3   2  13        9.39       -3.44     12.17 o 
  -2   2  13        2.54       12.16      7.13 o 
  -1   2  13       35.40       46.23      7.43 o 
   0   2  13       11.06        5.13      6.25 o 
   1   2  13       52.31       65.44      4.48 o 
   2   2  13       89.17       80.25      5.48 o 
   3   2  13       41.67       57.84     23.28 o 
  -3   3  13       40.63       54.96     21.86 o 
  -2   3  13        0.63      -10.63     20.02 o 
  -1   3  13       45.89       36.65      6.33 o 
   0   3  13       64.41       70.66      9.41 o 
   1   3  13        0.48       13.78      3.91 o 
   2   3  13       70.70       60.29      5.24 o 
   3   3  13       24.01       10.53      7.26 o 
  -3   4  13        1.03        7.20      9.69 o 
  -2   4  13        0.21       -0.28      5.48 o 
  -1   4  13       12.81        5.58      8.08 o 
   0   4  13       70.59       91.82      9.85 o 
   1   4  13       22.11       46.46      6.57 o 
   2   4  13        7.98        0.06      3.79 o 
   3   4  13        0.69       -7.78      7.78 o 
  -3   5  13       23.29       33.05     24.49 o 
  -2   5  13       24.83       37.48      9.45 o 
  -1   5  13       48.09       38.14      9.14 o 
   0   5  13        9.07       -1.60      8.20 o 
   1   5  13        0.21       13.92      4.25 o 
   2   5  13        0.05       -3.16      7.36 o 
   3   5  13       19.53       30.70      8.46 o 
  -3   6  13       11.92       36.64      8.68 o 
  -2   6  13       56.51       78.94     11.62 o 
  -1   6  13        6.72       13.69      8.52 o 
   0   6  13        1.35       -4.35      8.13 o 
   1   6  13       18.72       34.18      5.52 o 
   2   6  13      101.08       58.10      9.08 o 
   3   6  13       34.43       49.13      8.68 o 
  -2   7  13       13.65       -3.10     10.66 o 
  -1   7  13        3.23       11.38      8.30 o 
   0   7  13      108.38      122.25     11.06 o 
   1   7  13        0.00       14.04      5.82 o 
  -2   8  13       35.32       31.85     11.83 o 
  -1   8  13        8.43        1.56     10.08 o 
   0   8  13       15.40       16.07      7.70 o 
   1   8  13       55.41       71.59      6.40 o 
   2   8  13      173.50      157.96     10.93 o 
  -2   9  13       83.55       87.71     18.22 o 
  -1   9  13      133.76      114.45     12.02 o 
   0   9  13        1.77       11.87      8.13 o 
   1   9  13       20.83       21.63      7.32 o 
   2   9  13        0.85       -8.27      8.27 o 
  -2  10  13        0.33       10.44     10.86 o 
  -1  10  13        6.07        9.20      8.31 o 
   0  10  13       41.27       40.00     10.18 o 
   1  10  13       77.23       81.70      9.48 o 
   2  10  13        0.03       -5.66      7.14 o 
  -2  11  13        0.43       12.86      9.45 o 
  -1  11  13        5.14       26.56     10.76 o 
   0  11  13        5.68       -7.75      8.94 o 
   1  11  13        0.06       -4.40      7.57 o 
   2  11  13        2.31        3.85      8.20 o 
  -2  12  13        3.67        3.02     10.30 o 
  -1  12  13       26.01       32.65      8.85 o 
   0  12  13        7.25        5.90      8.17 o 
   1  12  13        0.32       -6.91      6.91 o 
   2  12  13        3.20        6.13      8.79 o 
  -1  13  13       15.02       22.49     10.42 o 
   0  13  13        5.70       13.01      9.04 o 
   1  13  13       25.14       27.42      7.53 o 
  -1  14  13       10.60       -2.24     10.40 o 
   0  14  13        3.70       27.25     10.52 o 
   1  14  13       68.38       85.16      9.17 o 
   0  15  13      163.86      190.80     22.67 o 
  -2   0  14       28.85       10.96     10.69 o 
   0   0  14       50.12       65.66     10.83 o 
   2   0  14       27.49       -6.38      6.38 o 
  -2   1  14       80.83       81.09      8.27 o 
  -1   1  14       45.74       49.96     12.14 o 
   0   1  14        1.03        7.39      6.46 o 
   1   1  14        3.03       18.58      4.84 o 
  -2   2  14        0.17       17.98     10.19 o 
  -1   2  14       11.22       20.22      6.56 o 
   0   2  14       18.56       16.79      9.98 o 
   1   2  14       78.41      110.08      9.40 o 
   2   2  14       64.58       41.75      4.84 o 
  -2   3  14       14.03       17.05     10.54 o 
  -1   3  14       12.63       17.60     11.48 o 
   0   3  14       65.32       56.02     10.86 o 
   1   3  14       38.35       66.98      4.67 o 
  -1   4  14        3.45       -1.23     10.03 o 
   0   4  14        0.84        1.20      8.85 o 
   1   4  14       28.45       47.07      4.83 o 
  -2   5  14        0.59       -5.69      8.97 o 
  -1   5  14       10.58       -3.69      9.30 o 
   0   5  14        3.06       14.88      9.58 o 
   1   5  14       16.03       19.17      7.79 o 
  -2   6  14        0.75        0.20      8.10 o 
  -1   6  14        6.94        7.56      8.75 o 
   0   6  14       89.87      123.79     11.93 o 
   1   6  14       18.22       16.85     13.79 o 
   2   6  14       26.62        3.79      8.37 o 
  -2   7  14        9.45       49.33     11.70 o 
  -1   7  14       19.46       38.73      9.56 o 
   1   7  14       61.35       83.30     16.53 o 
  -2   8  14        0.50       -2.22      9.72 o 
  -1   8  14       45.95       74.30     12.07 o 
   0   8  14        6.59        1.58      8.03 o 
   1   8  14       24.86       20.77      7.17 o 
  -1   9  14        4.62       17.73      9.62 o 
   0   9  14        1.28        4.70      9.54 o 
   1   9  14       39.90       35.60      8.49 o 
  -1  10  14        5.38      -10.26     10.26 o 
   0  10  14       20.38       29.34     10.32 o 
   1  10  14       10.55        4.58      7.56 o 
  -1  11  14        5.54        3.31      8.25 o 
   0  11  14       14.64       14.22      8.71 o 
   1  11  14       18.26       13.95      7.00 o 
  -1   0  15        2.80        8.24      9.29 o 
   1   0  15        0.80       27.62      5.13 o 
  -1   1  15       16.02       29.55      6.96 o 
   0   1  15       11.90       24.85      9.70 o 
   1   1  15        5.83        5.01      3.82 o 
  -1   2  15       14.06       -1.19      6.39 o 
   0   2  15       10.12       13.05     10.26 o 
   1   2  15       26.56       32.88      4.23 o 
  -1   3  15        0.20        0.57      8.34 o 
   0   3  15        0.87        3.42      9.89 o 
   1   3  15        5.14       11.78      5.77 o 
  -1   4  15        7.41       17.99      9.49 o 
   0   4  15       66.92       61.61     10.60 o 
   1   4  15        3.27       10.61      6.04 o 
  -1   5  15       33.43       31.49     11.23 o 
   0   5  15        1.10       -3.61      8.34 o 
   1   5  15        1.93       10.63     10.62 o 
  -1   6  15       21.82       19.70     10.38 o 
   0   6  15       17.29       26.33      8.75 o 
   0   7  15        5.68       34.20     10.79 o 
                                                 
